# Supplementary material for: Diagnostic yield of genetic testing in a multinational heterogeneous cohort of 2088 DCM patients
Source: Front Cardiovasc Med. 2023 Sep 19;10:1254272. doi: 10.3389/fcvm.2023.1254272 (PMC10546047; doi:10.3389/fcvm.2023.1254272)
Supplement: Supplementary file 1 [file Table1.xlsx]

## Sheet: Sheet1
Supplemental Table 1: Diagnostic variants observed in the study patients
Gene	Chromosome	Position	HGVSc	HGVSp	Transcript	Genotype	Classification	N
ALMS1	2	73800314	c.11316_11319del	p.(Glu3773Trpfs*18)	LRG_741	HET	pathogenic	1
ALMS1	2	73826628	c.11651_11652insGTTA	p.(Asn3885Leufs*9)	NM_015120.4	HOM	likely_pathogenic	1
ALMS1	2	73651987	c.1197G>A	p.(Trp399*)	NM_015120.4	HET	likely_pathogenic	1
ALMS1	2	73651985	c.1199_1205del	p.(Thr400Lysfs*11)	NM_015120.4	HET	pathogenic	1
ALMS1	2	73680886	c.7240dup	p.(Ser2414Lysfs*2)	LRG_741	HET	likely_pathogenic	1
APOA1	11	116706934	c.391_393del	p.(Lys131del)	NM_000039.2	HET	pathogenic	1
BAG3	10	121436179	c.1115del	p.(Pro372Leufs*52)	NM_004281.3	HET	likely_pathogenic	1
BAG3	10	121436363	c.1297C>T	p.(Gln433*)	NM_004281.2	HET	likely_pathogenic	1
BAG3	10	121436429	c.1363G>A	p.(Glu455Lys)	NM_004281.3	HET	pathogenic	1
BAG3	10	121436483	c.1417C>T	p.(Arg473*)	NM_004281.3	HET	likely_pathogenic	1
BAG3	10	121429450	c.268C>T	p.(Arg90*)	NM_004281.3	HET	pathogenic	1
BAG3	10	121429511	c.332dup	p.(His112Profs*14)	NM_004281.3	HET	likely_pathogenic	1
BAG3	10	121429520	c.339delC	p.(Tyr114Ilefs*97)	NM_004281.3	HET	likely_pathogenic	1
BAG3	10	121432169	c.909+1G>A		NM_004281.3	HET	likely_pathogenic	1
BAG3	10	121435991	c.925C>T	p.(Arg309*)	NM_004281.3	HET	pathogenic	2
BAG3	10	121429535_121429675				HET	likely_pathogenic	2
CASZ1	1	10713736	c.2378C>A	p.(Ser793*)	NM_001079843.2	HET	likely_pathogenic	1
DES	2	220286101	c.1063C>T	p.(Arg355*)	NM_001927.3	HET	likely_pathogenic	1
DES	2	220286254	c.1216C>T	p.(Arg406Trp)	NM_001927.4	HET	pathogenic	1
DES	2	220288539	c.1285C>T	p.(Arg429*)	NM_001927.4	HET	pathogenic	1
DES	2	220283531	c.347A>G	p.(Asn116Ser)	NM_001927.3	HET	likely_pathogenic	1
DES	2	220285068	c.735G>A	p.(Glu245=)	NM_001927.3	HET	likely_pathogenic	1
DMD	X	32481555	c.3432+1G>A		NM_004006.2	HEM	pathogenic	1
DMD	X	32456489	c.3940C>T	p.(Arg1314*)	NM_004006.2	HEM	pathogenic	1
DMD	X	31697644	c.7720C>T	p.(Gln2574*)	NM_004006.2	HEM	likely_pathogenic	1
DMD	X	31792012-31897648				HET	pathogenic	1
DMD	X	32380810-32520035				HEM	likely_pathogenic	1
DSG2	18	29104840	c.1003A>G	p.(Thr335Ala)	NM_001943.3	HOM	pathogenic	2
DSG2	18	29104840	c.1003A>G	p.(Thr335Ala)	NM_001943.5	HET	pathogenic	3
DSG2	18	29122796	c.2315T>G	p.(Leu772*)	NM_001943.3	HET	likely_pathogenic	2
DSG2	18	29126403	c.3059_3062delAGAG	p.(Glu1020Alafs*18)	NM_001943.3	HET	pathogenic	1
DSG2	18	29104711	c.874C>T	p.(Arg292Cys)	NM_001943.4	HOM	pathogenic	1
DSP	6	7567669	c.1128del	p.(Ala377Profs*16)	NM_004415.4	HET	likely_pathogenic	1
DSP	6	7568668	c.1267-2A>C		NM_004415.3	HET	pathogenic	1
DSP	6	7568703	c.1300C>T	p.(Gln434*)	NM_004415.2	HET	likely_pathogenic	1
DSP	6	7570676	c.1582del	p.(Gln528Serfs*17)	NM_004415.3	HET	likely_pathogenic	1
DSP	6	7571805	c.1891C>T	p.(Gln631*)	NM_004415.3	HET	likely_pathogenic	1
DSP	6	7574316	c.2131_2132delAG	p.(Ser711Cysfs*4)	NM_004415.2	HET	likely_pathogenic	1
DSP	6	7580222	c.3799C>T	p.(Arg1267*)	NM_004415.2	HET	likely_pathogenic	1
DSP	6	7580621	c.4198C>T	p.(Arg1400*)	NM_004415.3	HET	pathogenic	1
DSP	6	7581375	c.4954del	p.(Glu1652Lysfs*3)	NM_004415.2	HET	pathogenic	3
DSP	6	7581692	c.5269C>T	p.(Gln1757*)	NM_004415.2	HOM	likely_pathogenic	1
DSP	6	7583218	c.5725delA	p.(Ile1909Leufs*20)	NM_004415.2	HET	likely_pathogenic	1
DSP	6	7583295	c.5800C>T	p.(Arg1934*)	NM_004415.2	HET	likely_pathogenic	1
DSP	6	7583648	c.6157_6160del	p.(Ala2053Leufs*5)	NM_004415.3	HET	likely_pathogenic	1
DSP	6	7583804	c.6310delA	p.(Thr2104Glnfs*12)	NM_004415.2	HET	pathogenic	10
DSP	6	7583837	c.6348_6351del	p.(Asp2117Glufs*17)	NM_004415.3	HET	likely_pathogenic	2
DSP	6	7583887	c.6393delA	p.(Gly2133Valfs*2)	NM_004415.3	HET	likely_pathogenic	2
DSP	6	7583972	c.6477T>A	p.(Tyr2159*)	NM_004415.4	HET	likely_pathogenic	1
DSP	6	7583973	c.6478C>T	p.(Arg2160*)	NM_004415.2	HET	likely_pathogenic	1
DSP	6	7583991	c.6496C>T	p.(Arg2166*)	NM_004415.2	HET	likely_pathogenic	1
DSP	6	7585382	c.7891dupA	p.(Ile2631Asnfs*13)	NM_004415.2	HET	likely_pathogenic	1
DSP	6	7565622	c.808C>T	p.(Arg270*)	NM_004415.2	HET	likely_pathogenic	1
DSP	6	7566611	c.942del	p.(Arg315Alafs*2)	NM_004415.2	HET	likely_pathogenic	1
DSP	6	7542053-7542413				HET	likely_pathogenic	1
EMD	X	153608070	c.110_112del	p.(Lys37del)	NM_000117.2	HEM	pathogenic	1
EMD	X	153608591	c.266-3A>G		NM_000117.2	HEM	pathogenic	1
EMD	X	153609258	c.470_480del	p.(Arg157Leufs*49)	NM_000117.2	HEM	likely_pathogenic	1
FKRP	19	47259533	c.826C>A	p.(Leu276Ile)	NM_024301.4	HOM	pathogenic	1
FLNC	7	128478119	c.1047+1G>T		NM_001458.4	HET	likely_pathogenic	2
FLNC	7	128478656	c.1211-1G>A		NM_001458.4	HET	likely_pathogenic	1
FLNC	7	128481240	c.1833del	p.(Ser612Hisfs*59)	NM_001458.4	HET	likely_pathogenic	2
FLNC	7	128482394	c.2231G>A	p.(Trp744*)	NM_001458.4	HET	likely_pathogenic	1
FLNC	7	128482847	c.2391_2395del	p.(Asp798Glufs*17)	NM_001458.4	HET	likely_pathogenic	1
FLNC	7	128483604	c.2784C>A	p.(Tyr928*)	NM_001458.4	HET	likely_pathogenic	1
FLNC	7	128484099	c.2971C>T	p.(Arg991*)	NM_001458.4	HET	likely_pathogenic	1
FLNC	7	128484825	c.3307_3313del	p.(Cys1103Profs*84)	NM_001458.4	HET	likely_pathogenic	1
FLNC	7	128485286	c.3767C>A	p.(Ser1256*)	NM_001458.4	HET	likely_pathogenic	1
FLNC	7	128486118	c.3868_3872dup	p.(Val1292Leufs*15)	NM_001458.4	HET	likely_pathogenic	1
FLNC	7	128486196	c.3943C>T	p.(Gln1315*)	NM_001458.4	HET	likely_pathogenic	1
FLNC	7	128486411	c.4021C>T	p.(Arg1341*)	NM_001458.4	HET	pathogenic	2
FLNC	7	128486450	c.4060C>T	p.(Arg1354*)	NM_001458.4	HET	likely_pathogenic	1
FLNC	7	128487998	c.4457-1G>C		NM_001458.4	HET	likely_pathogenic	1
FLNC	7	128475502	c.477_478del	p.(Gln159Hisfs*25)	NM_001458.4	HET	likely_pathogenic	1
FLNC	7	128495357	c.7240_7241insACAG	p.(Thr2414Asnfs*29)	NM_001458.4	HET	likely_pathogenic	1
FLNC	7	128495369	c.7251+1G>T		NM_001458.4	HET	pathogenic	1
FLNC	7	128497255	c.7645C>T	p.(Gln2549*)	NM_001458.4	HET	pathogenic	2
GATA4	8	11566153	c.335_336del	p.(Gly112Aspfs*97)	NM_002052.4	HET	likely_pathogenic	1
GATA4	8	7965953-11711020				HET	pathogenic	1
GATA6	18	19751831	c.730_737dup	p.(Gly250Argfs*47)	NM_005257.5	HET	likely_pathogenic	1
GCOM1/MYZAP	15	57913875	c.388C>T	p.(Arg130*)	NM_001285900.3	HOM	likely_pathogenic	1
GLA	X	100658831	c.337T>C	p.(Phe113Leu)	NM_000169.2	HET	likely_pathogenic	1
GLB1	3	33114105	c.176G>A	p.(Arg59His)	NM_000404.4	HET	pathogenic	1
GLB1	3	33114086	c.195G>T	p.(Trp65Cys)	NM_000404.4	HET	likely_pathogenic	1
LAMP2	X	119582894	c.486dup	p.(Asp163*)	NM_002294.2	HET	likely_pathogenic	1
LAMP2	X	119602956	c.64+5G>C		NM_002294.2	HEM	likely_pathogenic	1
LMNA	1	156105758	c.1003C>T	p.(Arg335Trp)	NM_170707.3	HET	pathogenic	1
LMNA	1	156105839	c.1086delT	p.(Leu363Trpfs*117)	NM_170707.3	HET	pathogenic	3
LMNA	1	156105884	c.1129C>T	p.(Arg377Cys)	NM_005572.3	HET	pathogenic	1
LMNA	1	156106036	c.1189C>T	p.(Arg397Cys)	NM_170707.3	HET	likely_pathogenic	1
LMNA	1	156106075	c.1228C>T	p.(Gln410*)	NM_170707.3	HET	likely_pathogenic	1
LMNA	1	156106108	c.1262_1263delTG	p.(Leu421Argfs*4)	NM_170707.3	HET	likely_pathogenic	1
LMNA	1	156106204	c.1357C>T	p.(Arg453Trp)	NM_005572.3	HET	pathogenic	1
LMNA	1	156106743	c.1412G>A	p.(Arg471His)	NM_170707.3	HET	likely_pathogenic	1
LMNA	1	156106903	c.1489-1G>T		NM_170707.3	HET	pathogenic	1
LMNA	1	156106993	c.1579delC	p.(Arg527Valfs*21)	NM_170707.3	HET	likely_pathogenic	1
LMNA	1	156107458	c.1622G>C	p.(Arg541Pro)	NM_170707.3	HET	likely_pathogenic	1
LMNA	1	156084972	c.263C>G	p.(Ala88Gly)	NM_170707.3	HET	likely_pathogenic	1
LMNA	1	156100445	c.394G>C	p.(Ala132Pro)	NM_170707.3	HET	likely_pathogenic	1
LMNA	1	156100499	c.448A>G	p.(Thr150Ala)	NM_170707.3	HET	likely_pathogenic	1
LMNA	1	156100532	c.481G>A	p.(Glu161Lys)	NM_170707.3	HET	pathogenic	1
LMNA	1	156104193	c.514-1G>C		NM_170707.3	HET	likely_pathogenic	1
LMNA	1	156104298	c.618C>A	p.(Phe206Leu)	NM_170707.3	HET	likely_pathogenic	1
LMNA	1	156104304	c.626delA	p.(Asn209Thrfs*271)	NM_170707.3	HET	likely_pathogenic	1
LMNA	1	156104666	c.710T>C	p.(Phe237Ser)	NM_170707.3	HET	pathogenic	3
LMNA	1	156084782	c.73C>T	p.(Arg25Cys)	NM_170707.3	HET	likely_pathogenic	2
LMNA	1	156104701	c.745C>T	p.(Arg249Trp)	NM_170707.3	HET	pathogenic	1
LMNA	1	156104766	c.810G>A	p.(Lys270=)	NM_170707.3	HET	pathogenic	1
LMNA	1	156105021	c.855delG	p.(Ala287Leufs*193)	NM_170707.3	HET	likely_pathogenic	1
LMNA	1	156105051	c.884C>A	p.(Ser295*)	NM_005572.3	HET	likely_pathogenic	1
LMNA	1	156105103	c.936G>A	p.(Gln312=)	NM_170707.3	HET	likely_pathogenic	1
LMNA	1	156105732	c.977C>T	p.(Ser326Leu)	NM_170707.3	HET	likely_pathogenic	1
LMNA	1	156100488-156103422				HET	likely_pathogenic	1
LMOD2	7	123302880	c.1243_1244del	p.(Leu415Valfs*108)	NM_207163.1	HET	likely_pathogenic	1
LMOD2	7	123303177	c.1537C>T	p.(Arg513*)	NM_207163.1	HET	likely_pathogenic	1
MT-TK	MT	8363	ENST00000387421.1:n.69G>A		NC_012920.1	HETEROPLASMIC	pathogenic	1
MT-TL1	MT	3243	ENST00000386347.1:n.14A>G		NC_012920.1	HETEROPLASMIC	pathogenic	5
MYBPC3	11	47359280	c.2373dupG	p.(Trp792Valfs*41)	NM_000256.3	HET	pathogenic	1
MYBPC3	11	47355117	c.3181C>T	p.(Gln1061*)	NM_000256.3	HET	pathogenic	2
MYBPC3	11	47371427	c.551dup	p.(Lys185Glufs*56)	NM_000256.3	HET	pathogenic	1
MYH7	14	23899016	c.1106G>A	p.(Arg369Gln)	NM_000257.2	HET	pathogenic	1
MYH7	14	23899016	c.1106G>C	p.(Arg369Pro)	NM_000257.2	HET	likely_pathogenic	1
MYH7	14	23898246	c.1325G>A	p.(Arg442His)	NM_000257.2	HET	likely_pathogenic	1
MYH7	14	23898166	c.1405G>T	p.(Asp469Tyr)	NM_000257.4	HET	likely_pathogenic	1
MYH7	14	23896891	c.1791C>A	p.(Asn597Lys)	NM_000257.2	HET	likely_pathogenic	1
MYH7	14	23896793	c.1888+1G>A		NM_000257.2	HET	likely_pathogenic	1
MYH7	14	23896459	c.1946C>T	p.(Ala649Val)	NM_000257.4	HET	likely_pathogenic	1
MYH7	14	23894144	c.2513C>T	p.(Pro838Leu)	NM_000257.3	HET	pathogenic	1
MYH7	14	23894111	c.2546T>C	p.(Met849Thr)	NM_000257.2	HET	likely_pathogenic	1
MYH7	14	23893328	c.2710C>T	p.(Arg904Cys)	NM_000257.2	HET	pathogenic	1
MYH7	14	23891476	c.3158G>A	p.(Arg1053Gln)	NM_000257.2	HET	pathogenic	1
MYH7	14	23889202	c.3578G>A	p.(Arg1193His)	NM_000257.3	HOM	likely_pathogenic	1
MYH7	14	23889202	c.3578G>A	p.(Arg1193His)	NM_000257.3	HET	likely_pathogenic	4
MYH7	14	23886789	c.4276G>A	p.(Glu1426Lys)	NM_000257.4	HET	likely_pathogenic	1
MYH7	14	23886383	c.4498C>T	p.(Arg1500Trp)	NM_000257.3	HET	pathogenic	1
MYH7	14	23886382	c.4499G>A	p.(Arg1500Gln)	NM_000257.4	HET	likely_pathogenic	1
MYH7	14	23884368	c.5395G>A	p.(Glu1799Lys)	NM_000257.4	HET	likely_pathogenic	3
MYH7	14	23901068	c.541G>A	p.(Gly181Arg)	NM_000257.3	HET	likely_pathogenic	1
MYH7	14	23884229	c.5534G>A	p.(Arg1845Gln)	NM_000257.3	HET	likely_pathogenic	1
MYH7	14	23883013	c.5741_5744delinsT	p.(Glu1914_Ser1915delinsVal)	NM_000257.4	HET	likely_pathogenic	1
MYH7	14	23901007	c.602T>C	p.(Ile201Thr)	NM_000257.3	HET	likely_pathogenic	1
MYH7	14	23900817	c.709C>T	p.(Arg237Trp)	NM_000257.4	HET	likely_pathogenic	1
MYH7	14	23900816	c.710G>A	p.(Arg237Gln)	NM_000257.3	HET	likely_pathogenic	1
MYL2	12	111348980	c.403-1G>C		NM_000432.3	HET	pathogenic	1
MYL2	12	111348961	c.421G>A	p.(Ala141Thr)	NM_000432.3	HET	likely_pathogenic	2
NDUFV2,SMCHD1	18	112733-13885577				HET	pathogenic	1
NEXN	1	78408430	c.1949_1951del	p.(Gly650del)	NM_144573.3	HOM	likely_pathogenic	1
NKX2-5	5	172660112	c.435C>G	p.(Phe145Leu)	NM_004387.3	HET	likely_pathogenic	1
NRAP	10	115400070	c.1344T>A	p.(Tyr448*)	NM_001261463.1	HOM	likely_pathogenic	2
NRAP	10	115374675	c.3109C>T	p.(Arg1037*)	NM_001261463.1	HOM	likely_pathogenic	1
NRAP	10	115356904	c.4371del	p.(Thr1458Glnfs*36)	NM_001261463.1	HOM	pathogenic	1
NRAP	10	115355414	c.4504C>T	p.(Arg1502*)	NM_001261463.1	HET	pathogenic	3
NRAP	10	115412693	c.548_570del	p.(Lys183Serfs*4)	NM_001261463.1	HET	likely_pathogenic	1
NRAP	10	115423570	c.72G>C	p.(Gln24His)	NM_001261463.1	HET	pathogenic	2
PKP2	12	33021899	c.1132C>T	p.(Gln378*)	NM_004572.3	HET	pathogenic	1
PKP2	12	33003790	c.1288A>T	p.(Lys430*)	NM_004572.3	HET	likely_pathogenic	1
PKP2	12	32975469	c.1903C>T	p.(Arg635Trp)	NM_004572.3	HET	likely_pathogenic	1
PKP2	12	32955433	c.2197_2202delCACACCinsG	p.(His733Alafs*8)	NM_004572.3	HET	pathogenic	1
PKP2	12	32976917-32977157				HET	likely_pathogenic	1
PLEKHM2	1	16060290	c.2923-2A>G		NM_015164.4	HOM	likely_pathogenic	1
PLN	6	118880119	c.40_42del	p.(Arg14del)	NM_002667.5	HET	pathogenic	4
PRDM16	1	3328723	c.1967del	p.(Pro656Argfs*28)	NM_022114.3	HET	likely_pathogenic	1
PRDM16	1	3102863	c.213del	p.(Val72Serfs*61)	NM_022114.3	HET	likely_pathogenic	1
PRDM16	1	3334391	c.2692-1G>A		NM_022114.3	HET	likely_pathogenic	1
RBM20	10	112544559	c.1439C>G	p.(Ser480*)	NM_001134363.2	HET	likely_pathogenic	1
RBM20	10	112572056	c.1901G>A	p.(Arg634Gln)	NM_001134363.1	HET	pathogenic	3
RBM20	10	112572061	c.1906C>A	p.(Arg636Ser)	NM_001134363.1	HET	pathogenic	3
RBM20	10	112572061	c.1906C>T	p.(Arg636Cys)	NM_001134363.1	HET	pathogenic	1
RBM20	10	112572062	c.1907G>A	p.(Arg636His)	NM_001134363.2	HET	pathogenic	5
RBM20	10	112572062	c.1907G>T	p.(Arg636Leu)	NM_001134363.1	HET	likely_pathogenic	1
RBM20	10	112572067	c.1912C>T	p.(Pro638Ser)	NM_001134363.1	HET	likely_pathogenic	1
RBM20	10	112572068	c.1913C>T	p.(Pro638Leu)	NM_001134363.1	HET	pathogenic	1
RBM20	10	112581100	c.2727_2741del	p.(Thr910_Val914del)	NM_001134363.1	HET	likely_pathogenic	1
RBM20	10	112581427	c.3053_3056del	p.(Ser1018Trpfs*85)	NM_001134363.3	HET	pathogenic	1
RBM20	10	112541115	c.752_753insCCCTCGT	p.(Ser253Argfs*14)	NM_001134363.3	HET	likely_pathogenic	1
RYR2	1	237947590	c.12578G>A	p.(Cys4193Tyr)	NM_001035.2	HET	likely_pathogenic	1
RYR2	1	237540686	c.527G>T	p.(Arg176Leu)	NM_001035.3	HET	pathogenic	1
RYR2	1	237494108-237494350				HET	pathogenic	1
SCN5A	3	38627529	c.2440C>T	p.(Arg814Trp)	NM_198056.2	HET	pathogenic	2
SCN5A	3	38655272	c.665G>A	p.(Arg222Gln)	NM_198056.2	HET	pathogenic	4
SLC25A4	4	186066107	c.301G>C	p.(Gly101Arg)	NM_001151.3	HET	likely_pathogenic	1
TAB2	6	149700090	c.1039C>T	p.(Arg347*)	NM_015093.5	HET	pathogenic	1
TAB2	6	149699730	c.679C>T	p.(Arg227*)	NM_015093.5	HET	likely_pathogenic	1
TAZ	X	153648044	c.542G>A	p.(Gly181Glu)	NM_000116.4	HEM	likely_pathogenic	1
TBX20	7	35244085	c.1000C>T	p.(Arg334*)	NM_001077653.2	HET	likely_pathogenic	1
TBX20	7	35244184	c.899_900del	p.(Val300Glyfs*27)	NM_001077653.2	HET	likely_pathogenic	2
TBX20	7	35241981-35293900				HET	likely_pathogenic	1
TNNC1	3	52485416	c.445G>T	p.(Asp149Tyr)	NM_003280.2	HET	likely_pathogenic	1
TNNI3	19	55668662	c.24+2T>A		NM_000363.4	HET	pathogenic	1
TNNI3	19	55665486	c.461T>C	p.(Met154Thr)	NM_000363.4	HET	likely_pathogenic	1
TNNT2	1	201333493	c.392G>A	p.(Arg131Gln)	NM_001001430.2	HET	pathogenic	1
TNNT2	1	201333485	c.400C>T	p.(Arg134Trp)	NM_001001430.2	HET	likely_pathogenic	2
TNNT2	1	201333470	c.415C>T	p.(Arg139Cys)	NM_001001430.2	HET	likely_pathogenic	1
TNNT2	1	201333469	c.416G>A	p.(Arg139His)	NM_001001430.2	HET	likely_pathogenic	3
TNNT2	1	201333464	c.421C>T	p.(Arg141Trp)	NM_001001430.2	HET	pathogenic	3
TNNT2	1	201333443	c.442C>T	p.(Arg148Trp)	NM_001001430.2	HET	likely_pathogenic	1
TNNT2	1	201332480	c.514G>T	p.(Ala172Ser)	NM_001001430.2	HET	pathogenic	1
TNNT2	1	201331117	c.613C>T	p.(Arg205Trp)	NM_001001430.2	HET	likely_pathogenic	1
TNNT2	1	201331098	c.629_631del	p.(Lys210del)	NM_001001430.2	HET	pathogenic	6
TNNT2	1	201330453	c.734C>T	p.(Ala245Val)	NM_001001430.2	HET	pathogenic	4
TNNT2	1	201328779	c.793C>T	p.(Arg265*)	NM_001001430.2	HET	likely_pathogenic	1
TPM1	15	63336271	c.160G>A	p.(Glu54Lys)	NM_001018005.1	HET	likely_pathogenic	1
TPM1	15	63349200	c.257C>G	p.(Ala86Gly)	NM_001018005.2	HET	likely_pathogenic	1
TPM1	15	63351866	c.479G>A	p.(Arg160His)	NM_001018005.1	HET	likely_pathogenic	1
TPM1	15	63353108	c.533G>A	p.(Arg178His)	NM_001018005.1	HET	likely_pathogenic	1
TTN	2	179401084	c.100390G>T	p.(Glu33464*)	NM_001267550.2	HET	likely_pathogenic	1
TTN	2	179401061	c.100411_100412del	p.(Asn33471Serfs*6)	NM_001267550.1	HET	likely_pathogenic	1
TTN	2	179400377	c.100964del	p.(Phe33655Serfs*5)	NM_001267550.1	HET	likely_pathogenic	1
TTN	2	179400228	c.101113del	p.(Ser33705Leufs*4)	NM_001267550.2	HET	likely_pathogenic	4
TTN	2	179399399	c.101943C>G	p.(Tyr33981*)	NM_001267550.2	HET	likely_pathogenic	1
TTN	2	179398990	c.102352C>T	p.(Arg34118*)	NM_001267550.2	HET	likely_pathogenic	1
TTN	2	179398781	c.102561C>A	p.Tyr34187*	NM_001267550.1	HET	likely_pathogenic	1
TTN	2	179398298	c.103043_103044insA	p.(Thr34349Aspfs*11)	NM_001267550.2	HET	likely_pathogenic	1
TTN	2	179397981	c.103360delG	p.(Glu34454Asnfs*3)	NM_001267550.1	HET	likely_pathogenic	1
TTN	2	179397739	c.103599_103602delGAGA	p.(Arg34534Asnfs*19)	NM_001267550.2	HET	likely_pathogenic	1
TTN	2	179397332	c.104010C>A	p.(Tyr34670*)	NM_001267550.2	HET	likely_pathogenic	1
TTN	2	179396155	c.105186dupT	p.(Ala35063Cysfs*6)	NM_001267550.1	HET	likely_pathogenic	1
TTN	2	179396150	c.105190_105191del	p.(Val35064Phefs*4)	NM_001267550.2	HET	likely_pathogenic	1
TTN	2	179391924	c.107780_107790delAAGTAACATGGinsTGAAAGAAAAA	p.(Glu35927_Trp35930delinsValLysGluLys)	NM_001267550.2	HET	pathogenic	1
TTN	2	179606307	c.11653G>T	p.(Glu3885*)	NM_001267550.2	HET	likely_pathogenic	2
TTN	2	179605437	c.12523C>T	p.(Gln4175*)	NM_001267550.2	HET	likely_pathogenic	1
TTN	2	179605188	c.12772C>T	p.(Gln4258*)	NM_001267550.2	HET	likely_pathogenic	1
TTN	2	179605089	c.12870dupA	p.(Val4291Serfs*12)	NM_001267550.2	HET	likely_pathogenic	1
TTN	2	179604060	c.13900G>T	p.(Glu4634*)	NM_001267550.2	HET	pathogenic	1
TTN	2	179604012	c.13943_13947dup	p.(Phe4650Lysfs*14)	NM_001267550.2	HET	likely_pathogenic	1
TTN	2	179658211	c.1455dupA	p.(Ala486Serfs*26)	NM_001267550.1	HET	likely_pathogenic	1
TTN	2	179597339	c.16449G>A	p.(Trp5483*)	NM_001267550.1	HET	likely_pathogenic	1
TTN	2	179650733	c.2212A>T	p.(Lys738*)	NM_001267550.1	HET	likely_pathogenic	1
TTN	2	179666901	c.259G>T	p.(Gly87*)	NM_001267550.1	HET	likely_pathogenic	1
TTN	2	179647510	c.3014_3100+22del		NM_001267550.2	HET	likely_pathogenic	1
TTN	2	179505266	c.40723+1del		NM_001267550.2	HET	likely_pathogenic	2
TTN	2	179643664	c.4138_4144del	p.(Tyr1380Serfs*15)	NM_001267550.2	HET	likely_pathogenic	1
TTN	2	179500915	c.41383G>T	p.(Gly13795*)	NM_001267550.2	HET	likely_pathogenic	1
TTN	2	179500444	c.41609-2A>C		NM_001267550.2	HET	likely_pathogenic	1
TTN	2	179500395	c.41656A>T	p.(Lys13886*)	NM_001267550.1	HET	likely_pathogenic	1
TTN	2	179499938	c.41974_41977delGACA	p.(Asp13992Phefs*7)	NM_001267550.2	HET	likely_pathogenic	1
TTN	2	179499450	c.42151G>T	p.(Glu14051*)	NM_001267550.2	HET	likely_pathogenic	1
TTN	2	179499273	c.42235C>T	p.(Arg14079*)	NM_001267550.2	HET	likely_pathogenic	1
TTN	2	179498780	c.42445_42446insTTT	p.(Glu14149_Ile35991delinsVal)	NM_001267550.2	HET	likely_pathogenic	1
TTN	2	179498300	c.42786G>A	p.(Trp14262*)	NM_001267550.1	HET	likely_pathogenic	1
TTN	2	179498163	c.42921_42922del	p.(Lys14307Asnfs*8)	NM_001267550.2	HET	likely_pathogenic	2
TTN	2	179497076	c.43544dup	p.(Phe14516Ilefs*8)	NM_001267550.2	HET	pathogenic	1
TTN	2	179497034	c.43587G>A	p.(Trp14529*)	NM_001267550.2	HET	likely_pathogenic	1
TTN	2	179495652	c.44032del	p.(Val14678Cysfs*9)	NM_001267550.2	HET	likely_pathogenic	1
TTN	2	179495587	c.44098G>T	p.(Glu14700*)	NM_001267550.2	HET	likely_pathogenic	1
TTN	2	179494977	c.44272C>T	p.(Arg14758*)	NM_001267550.2	HET	pathogenic	7
TTN	2	179486229	c.45322C>T	p.(Arg15108*)	NM_001267550.2	HET	likely_pathogenic	1
TTN	2	179485878	c.45567C>G	p.(Tyr15189*)	NM_001267550.2	HET	likely_pathogenic	1
TTN	2	179484585	c.46459C>T	p.(Gln15487*)	NM_001267550.2	HET	likely_pathogenic	1
TTN	2	179482614	c.47463dup	p.(Asp15822*)	NM_001267550.2	HET	likely_pathogenic	1
TTN	2	179482530	c.47547del	p.(Phe15850Serfs*15)	NM_001267550.2	HET	likely_pathogenic	1
TTN	2	179481235	c.48283C>T	p.(Arg16095*)	NM_001267550.2	HET	pathogenic	1
TTN	2	179479236	c.49004dupA	p.(Asn16335Lysfs*17)	NM_001267550.1	HET	likely_pathogenic	1
TTN	2	179478953	c.49171C>T	p.(Arg16391*)	NM_001267550.1	HET	likely_pathogenic	1
TTN	2	179478520	c.49474_49489del	p.(Pro16492Glyfs*9)	NM_001267550.2	HET	likely_pathogenic	1
TTN	2	179477885	c.49648+2del		NM_001267550.2	HET	pathogenic	1
TTN	2	179477634	c.49813delG	p.(Val16605Phefs*24)	NM_001267550.2	HET	likely_pathogenic	1
TTN	2	179476546	c.50489dup	p.(Asn16830Lysfs*2)	NM_001267550.2	HET	likely_pathogenic	1
TTN	2	179476001	c.50858-3C>T		NM_001267550.2	HET	likely_pathogenic	1
TTN	2	179474410	c.51739+1G>C		NM_001267550.2	HET	likely_pathogenic	1
TTN	2	179474016	c.52021C>T	p.(Arg17341*)	NM_001267550.2	HET	likely_pathogenic	1
TTN	2	179473510	c.52226_52227del	p.(Lys17409Argfs*17)	NM_001267550.2	HET	likely_pathogenic	1
TTN	2	179473500	c.52233_52237del	p.(Lys17413Argfs*12)	NM_001267550.2	HET	likely_pathogenic	1
TTN	2	179473495	c.52242del	p.(Asp17415Thrfs*18)	NM_001267550.2	HET	likely_pathogenic	1
TTN	2	179472515	c.52999C>T	p.(Gln17667*)	NM_001267550.1	HET	likely_pathogenic	1
TTN	2	179471897	c.53432G>A	p.(Trp17811*)	NM_001267550.2	HET	likely_pathogenic	1
TTN	2	179469837	c.54067C>T	p.(Arg18023*)	NM_001267550.2	HET	likely_pathogenic	1
TTN	2	179468602	c.54811+1G>A		NM_001267550.2	HET	likely_pathogenic	1
TTN	2	179467138	c.54990dupT	p.(Thr18331Tyrfs*3)	NM_001267550.2	HET	likely_pathogenic	1
TTN	2	179466064	c.55660C>T	p.(Arg18554*)	NM_001267550.1	HET	likely_pathogenic	1
TTN	2	179463695	c.56741del	p.(Ser18914Phefs*3)	NM_001267550.2	HET	likely_pathogenic	1
TTN	2	179462478	c.57331C>T	p.(Arg19111*)	NM_001267550.1	HET	pathogenic	3
TTN	2	179460312	c.57769C>T	p.(Arg19257*)	NM_001267550.2	HET	likely_pathogenic	1
TTN	2	179458202	c.58733-2_58733-1del		NM_001267550.2	HET	likely_pathogenic	1
TTN	2	179457643	c.59201_59202del	p.(Pro19734Argfs*5)	NM_001267550.1	HET	likely_pathogenic	1
TTN	2	179456783	c.59848C>T	p.(Arg19950*)	NM_001267550.2	HET	likely_pathogenic	1
TTN	2	179456703	c.59926+2T>A		NM_001267550.2	HET	pathogenic	1
TTN	2	179455112	c.61339del	p.(Ile20447*)	NM_001267550.1	HET	likely_pathogenic	1
TTN	2	179454957	c.61495C>T	p.(Arg20499*)	NM_001267550.2	HET	likely_pathogenic	1
TTN	2	179454593	c.61858dup	p.(Ala20620Glyfs*6)	NM_001267550.2	HET	likely_pathogenic	1
TTN	2	179454214	c.62237del	p.(Lys20746Argfs*10)	NM_001267550.2	HET	likely_pathogenic	1
TTN	2	179453915	c.62520_62536del	p.(Lys20841Asnfs*2)	NM_001267550.2	HET	likely_pathogenic	1
TTN	2	179444429	c.62572C>T	p.(Arg20858*)	NM_001256850.1	HET	pathogenic	1
TTN	2	179640325	c.6265del	p.(Val2089Trpfs*50)	NM_001267550.2	HET	likely_pathogenic	1
TTN	2	179453730	c.62722C>T	p.(Arg20908*)	NM_001267550.2	HET	likely_pathogenic	1
TTN	2	179453719	c.62733G>A	p.(Trp20911*)	NM_001267550.1	HET	pathogenic	2
TTN	2	179453542	c.62909dupC	p.(Glu20971Argfs*4)	NM_001267550.1	HET	pathogenic	2
TTN	2	179453427	c.63025C>T	p.(Arg21009*)	NM_001267550.2	HET	likely_pathogenic	1
TTN	2	179452800	c.63333del	p.(Pro21112Leufs*48)	NM_001267550.2	HET	likely_pathogenic	1
TTN	2	179452787	c.63347G>A	p.(Trp21116*)	NM_001267550.2	HET	likely_pathogenic	1
TTN	2	179452697	c.63436dup	p.(Cys21146Leufs*21)	NM_001267550.2	HET	likely_pathogenic	1
TTN	2	179452450	c.63584_63585del	p.(Phe21195Cysfs*10)	NM_001267550.2	HET	likely_pathogenic	1
TTN	2	179452243	c.63793G>A	p.(Asp21265Asn)	NM_001267550.2	HET	likely_pathogenic	1
TTN	2	179451529	c.64098del	p.(Glu21366Aspfs*8)	NM_001267550.2	HET	likely_pathogenic	1
TTN	2	179451400	c.64228C>T	p.(Gln21410*)	NM_001267550.1	HET	likely_pathogenic	1
TTN	2	179449558	c.64810C>T	p.(Arg21604*)	NM_001267550.2	HET	likely_pathogenic	1
TTN	2	179449453	c.64915C>T	p.(Arg21639*)	NM_001267550.1	HET	likely_pathogenic	1
TTN	2	179640081	c.6508+2T>A	-	NM_001267550.1	HET	likely_pathogenic	1
TTN	2	179448438	c.65470del	p.(Leu21824*)	NM_001267550.2	HET	likely_pathogenic	1
TTN	2	179447956	c.65576-2A>G		NM_001267550.2	HET	likely_pathogenic	1
TTN	2	179447691	c.65838del	p.(Ala21947Profs*8)	NM_001267550.2	HET	likely_pathogenic	1
TTN	2	179447293	c.65890A>T	p.(Lys21964*)	NM_001267550.2	HET	likely_pathogenic	1
TTN	2	179445338	c.66770-2A>C		NM_001267550.2	HET	pathogenic	3
TTN	2	179445218	c.66872_66887dup	p.(Pro22298Aspfs*5)	NM_001267550.2	HET	likely_pathogenic	1
TTN	2	179444897	c.67115_67116del	p.(Tyr22372Cysfs*9)	NM_001267550.2	HET	likely_pathogenic	1
TTN	2	179444429	c.67495C>T	p.(Arg22499*)	NM_001267550.2	HET	pathogenic	10
TTN	2	179444356	c.67567del	p.(Val22523*)	NM_001267550.2	HET	likely_pathogenic	1
TTN	2	179443743	c.68013dup	p.(Gly22672Trpfs*4)	NM_001267550.2	HET	likely_pathogenic	1
TTN	2	179443423	c.68243delC	Pro22748Hisfs*15	NM_001267550.1	HET	likely_pathogenic	1
TTN	2	179443391	c.68276C>G	p.(Ser22759*)	NM_001267550.2	HET	likely_pathogenic	1
TTN	2	179442600	c.68549_68553delinsA	p.(Val22850Glufs*3)	NM_001267550.2	HET	likely_pathogenic	1
TTN	2	179639095	c.6896G>A	p.(Trp2299*)	NM_001267550.1	HET	likely_pathogenic	1
TTN	2	179441649	c.69412+1G>C		NM_001267550.2	HET	likely_pathogenic	1
TTN	2	179441478	c.69491_69492del	p.(Val23164Glyfs*2)	NM_001267550.2	HET	pathogenic	1
TTN	2	179441331	c.69639dupT	p.(Val23214Cysfs*14)	NM_001267550.2	HET	likely_pathogenic	1
TTN	2	179441076	c.69783G>A	p.(Trp23261*)	NM_001267550.2	HET	likely_pathogenic	1
TTN	2	179440814	c.70044del	p.(Glu23349Serfs*28)	NM_001267550.2	HET	likely_pathogenic	1
TTN	2	179440789	c.70069dup	p.(Arg23357Lysfs*7)	NM_001267550.2	HET	likely_pathogenic	1
TTN	2	179440697	c.70162C>T	p.(Arg23388*)	NM_001267550.2	HET	pathogenic	1
TTN	2	179638933	c.7057+1G>A		NM_001267550.2	HET	likely_pathogenic	1
TTN	2	179638931	c.7057+2dup		NM_001267550.2	HET	likely_pathogenic	4
TTN	2	179439538	c.71321G>A	p.(Trp23774*)	NM_001267550.1	HET	pathogenic	1
TTN	2	179439359	c.71500C>T	p.(Gln23834*)	NM_001267550.2	HET	likely_pathogenic	3
TTN	2	179438632	c.72227T>A	p.(Leu24076*)	NM_001267550.1	HET	likely_pathogenic	1
TTN	2	179438511	c.72347del	p.(Asn24116Metfs*17)	NM_001267550.2	HET	pathogenic	1
TTN	2	179437749	c.73110G>A	p.(Trp24370*)	NM_001267550.2	HET	likely_pathogenic	1
TTN	2	179437316	c.73539_73542dup	p.(Arg24515Cysfs*2)	NM_001267550.2	HET	likely_pathogenic	1
TTN	2	179437031	c.73827del	p.(Glu24609Aspfs*3)	NM_001267550.2	HET	likely_pathogenic	1
TTN	2	179436521	c.74338C>T	p.(Arg24780*)	NM_001267550.2	HET	pathogenic	1
TTN	2	179638288	c.7495A>T	p.(Lys2499*)	NM_001267550.2	HET	likely_pathogenic	1
TTN	2	179638285	c.7498C>T	p.(Gln2500*)	NM_001267550.2	HET	likely_pathogenic	1
TTN	2	179435609	c.75250C>T	p.(Arg25084*)	NM_001267550.1	HET	likely_pathogenic	1
TTN	2	179435222	c.75633_75636dup	p.(Val25213Cysfs*25)	NM_001267550.2	HET	pathogenic	1
TTN	2	179434793	c.76066A>T	p.(Lys25356*)	NM_001267550.2	HET	likely_pathogenic	1
TTN	2	179434670	c.76189C>T	p.(Gln25397*)	NM_001267550.2	HET	likely_pathogenic	1
TTN	2	179434485	c.76373delC	p.(Pro25458Glnfs*9)	NM_001267550.2	HET	pathogenic	5
TTN	2	179434205	c.76654C>T	p.(Arg25552*)	NM_001267550.2	HET	pathogenic	2
TTN	2	179433888	c.76970dup	p.(Asn25658Glufs*17)	NM_001267550.2	HET	likely_pathogenic	1
TTN	2	179433865	c.76993delC	p.(Leu25665Serfs*41)	NM_001267550.1	HET	likely_pathogenic	1
TTN	2	179433559	c.77299dupT	p.(Tyr25767Leufs*4)	NM_001267550.2	HET	likely_pathogenic	2
TTN	2	179433509	c.77348_77349delinsCTT	p.(Arg25783Profs*14)	NM_001267550.2	HET	likely_pathogenic	1
TTN	2	179432549	c.78310G>T	p.(Glu26104*)	NM_001267550.2	HET	likely_pathogenic	1
TTN	2	179432162	c.78697G>T	p.(Glu26233*)	NM_001267550.2	HET	likely_pathogenic	1
TTN	2	179664338	c.790A>T	p.(Arg264*)	NM_001267550.2	HET	likely_pathogenic	1
TTN	2	179431175	c.79684C>T	p.(Arg26562*)	NM_001267550.1	HET	likely_pathogenic	1
TTN	2	179431010	c.79844_79848del	p.(Pro26615Glnfs*7)	NM_001267550.2	HET	likely_pathogenic	1
TTN	2	179430964	c.79894del	p.(Glu26632Asnfs*12)	NM_001267550.2	HET	likely_pathogenic	1
TTN	2	179430320	c.80539C>T	p.(Gln26847*)	NM_001267550.2	HET	likely_pathogenic	1
TTN	2	179430179	c.80679del	p.(Gly26894Glufs*6)	NM_001267550.1	HET	likely_pathogenic	1
TTN	2	179430143	c.80716C>T	p.(Arg26906*)	NM_001267550.2	HET	pathogenic	1
TTN	2	179429665	c.81190_81193dup	p.(Ile27605Serfs*8)	NM_001267550.2	HET	likely_pathogenic	1
TTN	2	179429538	c.81321C>G	p.(Tyr27107*)	NM_001267550.2	HET	pathogenic	1
TTN	2	179429285	c.81574A>T	p.(Lys27192*)	NM_001267550.1	HET	likely_pathogenic	1
TTN	2	179428916	c.81942del	p.(Glu27315Asnfs*35)	NM_001267550.2	HET	pathogenic	1
TTN	2	179428619	c.82240C>T	p.(Arg27414*)	NM_001267550.2	HET	likely_pathogenic	1
TTN	2	179427962	c.82895_82896del	p.(Thr27632Serfs*5)	NM_001267550.2	HET	likely_pathogenic	1
TTN	2	179419765	c.83498G>A	p.(Trp27833*)	NM_001256850.1	HET	pathogenic	1
TTN	2	179425769	c.85090C>T	p.(Arg28364*)	NM_001267550.1	HET	likely_pathogenic	1
TTN	2	179425206	c.85640_85652del	p.(Pro28547Glnfs*12)	NM_001267550.2	HET	pathogenic	8
TTN	2	179425146	c.85713G>A	p.(Trp28571*)	NM_001267550.2	HET	likely_pathogenic	1
TTN	2	179424556	c.86290_86303delinsA	p.(Leu28764Metfs*7)	NM_001267550.2	HET	likely_pathogenic	1
TTN	2	179424467	c.86387_86391del	p.(Arg28796Glnfs*5)	NM_001267550.2	HET	likely_pathogenic	1
TTN	2	179424216	c.86642del	p.(His28881Profs*2)	NM_001267550.1	HET	likely_pathogenic	1
TTN	2	179423146	c.87040C>T	p.(Arg29014*)	NM_001267550.2	HET	pathogenic	1
TTN	2	179422765	c.87316G>T	p.(Glu29106*)	NM_001267550.2	HET	likely_pathogenic	1
TTN	2	179422255	c.87734G>A	p.(Trp29245*)	NM_001267550.2	HET	pathogenic	1
TTN	2	179422140	c.87849delA	p.(Leu29283Phefs*118)	NM_001267550.2	HET	likely_pathogenic	1
TTN	2	179419765	c.88421G>A	p.(Trp29474*)	NM_001267550.1	HET	pathogenic	4
TTN	2	179419237	c.88837A>T	p.(Lys29613*)	NM_001267550.2	HET	likely_pathogenic	1
TTN	2	179419232	c.88842T>G	p.(Tyr29614*)	NM_001267550.2	HET	likely_pathogenic	1
TTN	2	179419209	c.88848_88864del	p.(Gly29617*)	NM_001267550.1	HET	likely_pathogenic	1
TTN	2	179418228	c.89503+1G>C		NM_001267550.2	HET	likely_pathogenic	1
TTN	2	179633608	c.8954del	p.(Thr2985Ilefs*6)	NM_001267550.2	HET	likely_pathogenic	1
TTN	2	179418073	c.89553del	p.(Ala29853Leufs*8)	NM_001267550.1	HET	likely_pathogenic	2
TTN	2	179417723	c.89900_89903delATTA	p.(Asn29967Metfs*27)	NM_001267550.1	HET	likely_pathogenic	1
TTN	2	179417132	c.90495G>A	p.(Trp30165*)	NM_001267550.2	HET	likely_pathogenic	1
TTN	2	179417083	c.90544A>T	p.(Lys30182*)	NM_001267550.2	HET	likely_pathogenic	1
TTN	2	179417060	c.90562_90566del	p.(Thr30188Glufs*3)	NM_001267550.1	HET	likely_pathogenic	1
TTN	2	179415703	c.91544_91554delTTATGACAAGA	p.(Ile30515Argfs*2)	NM_001267550.1	HET	likely_pathogenic	1
TTN	2	179414896	c.91669C>T	p.(Arg30557*)	NM_001267550.1	HET	likely_pathogenic	1
TTN	2	179414849	c.91715dupA	p.(Asn30572Lysfs*16)	NM_001267550.1	HET	likely_pathogenic	1
TTN	2	179414458	c.91990del	p.(Arg30664Aspfs*6)	NM_001267550.2	HET	likely_pathogenic	1
TTN	2	179407518	c.92139del	p.(Val30714Leufs*7)	NM_001256850.1	HET	likely_pathogenic	1
TTN	2	179412572	c.93781C>T	p.(Arg31261*)	NM_001267550.1	HET	likely_pathogenic	1
TTN	2	179412002	c.94249delG	p.(Val31417Serfs*40)	NM_001267550.2	HET	likely_pathogenic	1
TTN	2	179411488	c.94667G>A	p.(Trp31556*)	NM_001267550.2	HET	likely_pathogenic	1
TTN	2	179411339	c.94816C>T	p.(Arg31606*)	NM_001267550.2	HET	likely_pathogenic	1
TTN	2	179411050	c.95008C>T	p.(Arg31670*)	NM_001267550.2	HET	likely_pathogenic	1
TTN	2	179631234	c.9577C>T	p.(Arg3193*)	NM_001267550.1	HET	likely_pathogenic	1
TTN	2	179408989	c.95966delA	p.(Asn31989Thrfs*2)	NM_001267550.2	HET	likely_pathogenic	1
TTN	2	179408003	c.96697C>T	p.(Arg32233*)	NM_001267550.1	HET	likely_pathogenic	1
TTN	2	179407862	c.96838C>T	p.(Gln32280*)	NM_001267550.2	HET	likely_pathogenic	1
TTN	2	179406990	c.97492+1G>C		NM_001267550.2	HET	pathogenic	4
TTN	2	179406245	c.97555_97558dup	p.(Trp32520Tyrfs*8)	NM_001267550.1	HET	likely_pathogenic	1
TTN	2	179406086	c.97717del	p.(Arg32573Valfs*64)	NM_001267550.2	HET	likely_pathogenic	1
TTR	18	29172937	c.148G>A	p.(Val50Met)	NM_000371.3	HET	pathogenic	1
Fourteen diagnostic variants seen in 14 individuals are not listed here since they will be published separately (new genes/founder variants).
The variants were incorporated to the reported diagnostic yield but the related gene is not assigned in 10 cases (all represent one gene).
