# Supplementary material for: Diagnostic yield of genetic testing in a multinational heterogeneous cohort of 2088 DCM patients
Source: Front Cardiovasc Med. 2023 Sep 19;10:1254272. doi: 10.3389/fcvm.2023.1254272 (PMC10546047; doi:10.3389/fcvm.2023.1254272)
Supplement: Supplementary file 2 [file Table2.xlsx]

## Sheet: Supplement 2
gene_name	chromosome	position (GRCh37/hg19)	HGVSc	HGVSp	Genotype	classification	consequence_change	CN (start-end)	copy_number
ABCC9	12	21953991	c.4637G>T	Arg1546Leu	HET	VUS	missense_variant
ABCC9	12	21960377	c.4352T>C	Val1451Ala	HET	VUS	missense_variant
ABCC9	12	21995294	c.3427G>A	p.(Gly1143Ser)	HET	VUS	missense_variant
ABCC9	12	21997448	c.3284G>A	Arg1095His	HET	VUS	missense_variant
ABCC9	12	22005048	c.2752G>C	p.(Asp918His)	HET	VUS	missense_variant
ABCC9	12	22035734	c.1985T>C	Leu662Pro	HET	VUS	missense_variant
ABCC9	12	22063838	c.1084_1085del	p.(Leu362Tyrfs*20)	HET	VUS	frameshift_variant
ABCC9	12	22068675	c.743T>C	p.(Ile248Thr)	HET	VUS	missense_variant
ABCC9	12	22069879	c.565C>T	p.(Arg189*)	HET	VUS	stop_gained
ABCC9	12	22078972	c.310C>T	p.(Leu104Phe)	HET	VUS	missense_variant
ACTA1	1	229567312	c.1068G>T	p.(Gln356His)	HET	VUS	missense_variant
ACTA1	1				HOM	VUS		228337439-233153148	4.0
ACTC1	15	35084435	c.664G>C	p.(Ala222Pro)	HET	VUS	missense_variant
ACTC1	15	35084441	c.658T>C	p.(Tyr220His)	HET	VUS	missense_variant
ACTC1	15	35084477	c.622C>A	p.(Arg208Ser)	HET	VUS	missense_variant
ACTC1	15	35084701	c.524A>G	p.(His175Arg)	HET	VUS	missense_variant
ACTC1	15	35086928	c.82G>A	p.(Ala28Thr)	HET	VUS	missense_variant
ACTN2	1	236850009	c.36C>G	p.(Tyr12*)	HET	VUS	stop_gained
ACTN2	1	236882217	c.265C>G	p.(Arg89Gly)	HET	VUS	missense_variant
AKAP9	7	91630716	c.1488_1491del	p.(Glu497*)	HET	VUS	frameshift_variant
AKAP9	7	91682150	c.5479A>G	p.(Arg1827Gly)	HET	VUS	missense_variant
AKAP9	7	91711863	c.8047G>A	p.(Glu2683Lys)	HET	VUS	missense_variant
AKAP9	7	91730248	c.10975A>G	p.(Lys3659Glu)	HET	VUS	missense_variant
ANK2	4	114279645	c.9871C>T	Pro3291Ser	HET	VUS	missense_variant
ANKRD1	10	92678938	c.294dupA	p.(Tyr99Ilefs*5)	HET	VUS	frameshift
BAG3	10	121411242	c.55C>T	p.(Arg19Cys)	HET	VUS	missense_variant
BAG3	10	121429523	c.341A>G	p.(Tyr114Cys)	HET	VUS	missense_variant
BAG3	10	121429669	c.487C>T	p.(Pro163Ser)	HET	VUS	missense_variant
BAG3	10	121431774	c.515A>C	p.(Gln172Pro)	HET	VUS	missense_variant
BAG3	10	121431804	c.545C>T	p.(Ser182Leu)	HET	VUS	missense_variant
BAG3	10	121431881	c.622A>T	p.(Ile208Phe)	HET	VUS	missense_variant
BAG3	10	121431938	c.679C>G	p.(Gln227Glu)	HET	VUS	missense_variant
BAG3	10	121432100	c.841G>A	Ala281Thr	HET	VUS	missense_variant
BAG3	10	121436171	c.1105G>C	p.(Ala369Pro)	HET	VUS	missense_variant
BAG3	10	121436234	c.1168G>A	p.(Val390Met)	HET	VUS	missense_variant
BAG3	10	121436340	c.1274T>A	p.(Val425Glu)	HET	VUS	missense_variant
BAG3	10	121436421	c.1355T>C	p.(Leu452Pro)	HET	VUS	missense_variant
BAG3	10	121436523	c.1457A>G	p.(Lys486Arg)	HET	VUS	missense_variant
BAG3	10	121436710	c.1646_1652del	p.(Thr549Serfs*15)	HET	VUS	frameshift_variant
CACNA1C	12	2797853	c.6205C>G	p.(Arg2069Gly)	HET	VUS	missense_variant
CACNB2	10	18803442	c.673A>G	p.(Lys225Glu)	HET	VUS	missense_variant,splice_region_variant
CAPN3	15	42693934	c.1450C>A	p.(Leu484Met)	HET	VUS	missense_variant
CASZ1	1	10699821	c.4458C>A	p.(Asn1486Lys)	HET	VUS	missense_variant
CASZ1	1	10700060	c.4219G>C	p.(Glu1407Gln)	HET	VUS	missense_variant
CASZ1	1	10706366	c.3515C>T	p.(Thr1172Met)	HET	VUS	missense_variant
CASZ1	1	10718601	c.1373C>T	p.(Thr458Ile)	HET	VUS	missense_variant
CASZ1	1	10718601	c.1373C>T	p.(Thr458Ile)	HET	VUS	missense_variant
CASZ1	1	10718601	c.1373C>T	p.(Thr458Ile)	HET	VUS	missense_variant
CASZ1	1	10718622	c.1352C>T	p.(Pro451Leu)	HET	VUS	missense_variant
CBL	11	119077210	c.83T>C	p.(Leu28Pro)	HET	VUS	missense_variant
CBL	11	119155957	c.1622A>T	p.(Asp541Val)	HET	VUS	missense_variant
CDH2	18	25583011	c.970A>G	p.(Asn324Asp)	HET	VUS	missense_variant
CDH2	18	25589763	c.620C>A	p.(Thr207Asn)	HET	VUS	missense_variant
CHRM2	7	136700075	c.463T>C	p.(Trp155Arg)	HET	VUS	missense_variant
COL4A4	2	228009225	c.114+7A>G		HOM	VUS	splice_region_variant,intron_variant
CRYAB	11	111782418	c.31C>T	Arg11Cys	HET	VUS	missense_variant
CRYAB	11	111782427	c.22C>T	Pro8Ser	HET	VUS	missense_variant
CTNNA3	10	67680276	c.2500C>T	p.(Arg834*)	HET	VUS	stop_gained
CTNNA3	10	67680276	c.2500C>T	p.(Arg834*)	HET	VUS	stop_gained
CTNNA3	10	67829172	c.2053A>G	Ser685Gly	HET	VUS	missense_variant
CTNNA3	10	69299343	c.377G>A	Arg126His	HET	VUS	missense_variant
CTNNA3	10				HET	VUS		68525961-68535362	1.0
DES	2	220283370	c.186G>T	p.(Gly62=)	HET	VUS	synonymous_variant
DES	2	220283516	c.332A>G	p.(Glu111Gly)	HET	VUS	missense_variant
DES	2	220283551	c.367A>T	p.(Ile123Phe)	HET	VUS	missense_variant
DES	2	220283551	c.367A>T	p.(Ile123Phe)	HET	VUS	missense_variant
DES	2	220283551	c.367A>T	p.(Ile123Phe)	HET	VUS	missense_variant
DES	2	220283563	c.379C>A	p.(Arg127Ser)	HET	VUS	missense_variant
DES	2	220283599	c.415G>C	Glu139Gln	HET	VUS	missense_variant
DES	2	220285647	c.995C>T	p.(Thr332Ile)	HET	VUS	missense
DES	2	220286102	c.1064G>A	p.(Arg355Gln)	HET	VUS	missense
DES	2	220286272	c.1234G>A	Glu412Lys	HET	VUS	missense_variant
DMD	X	31227819	c.9338-3C>T		HEM	VUS	splice_region_variant,intron_variant
DMD	X	31241187	c.9338G>A	p.(Arg3113Gln)	HEM	VUS	missense_variant
DMD	X	31792126	c.113T>A	p.(Val38Glu)	HOM	VUS	missense
DMD	X	32361391	c.5599C>G	p.(Gln1867Glu)	HEM	VUS	missense_variant
DMD	X	32383182	c.4980G>T	p.(Trp1660Cys)	HEM	VUS	missense_variant
DMD	X	32503204	c.2635C>T	p.(Arg879Trp)	HEM	VUS	missense_variant
DMPK	19	46275981	c.1279_1291delGGCCCCACACCCA	Gly427Trpfs*46	HET	VUS	frameshift_variantfeature_truncation
DPP6	7	154667809	c.1885C>T	Arg629Trp	HET	VUS	missense_variantsplice_region_variant
DSC2	18	28649050	c.2318G>C	p.(Gly773Ala)	HET	VUS	missense_variant
DSC2	18	28654721	c.1816C>A	p.(Pro606Thr)	HET	VUS	missense_variant
DSC2	18	28660292	c.1290G>C	p.(Gln430His)	HET	VUS	missense_variant
DSC2	18	28662376	c.1091T>G	p.(Val364Gly)	HET	VUS	missense_variant
DSC2	18	28662912	c.1057C>A	p.(Pro353Thr)	HET	VUS	missense_variant
DSC2	18	28673534	c.142C>T	p.Leu48Phe	HET	VUS	missense
DSG2	18	29100905	c.356G>A	p.(Arg119Gln)	HET	VUS	missense_variant
DSG2	18	29118857	c.1795T>C	p.(Cys599Arg)	HET	VUS	missense_variant
DSG2	18	29122802	c.2321A>G	p.(Asn774Ser)	HET	VUS	missense_variant
DSP	6	7542203	c.55C>T	Arg19Cys	HET	VUS	missense_variant
DSP	6	7542209	c.61G>A	p.(Glu21Lys)	HET	VUS	missense
DSP	6	7558400	c.325G>C	p.(Glu109Gln)	HET	VUS	missense_variant
DSP	6	7558461	c.386G>A	p.(Arg129Gln)	HET	VUS	missense_variant
DSP	6	7559487	c.451G>T	p.(Ala151Ser)	HET	VUS	missense_variant
DSP	6	7559521	c.485G>A	p.(Arg162His)	HET	VUS	missense_variant
DSP	6	7559618	c.582G>T	p.(Trp194Cys)	HET	VUS	missense_variant
DSP	6	7565623	c.809G>A	p.(Arg270Gln)	HET	VUS	missense_variant
DSP	6	7565706	c.892T>C	p.(Trp298Arg)	HET	VUS	missense_variant
DSP	6	7567587	c.1045G>C	p.(Ala349Pro)	HET	VUS	missense_variant,splice_region_variant
DSP	6	7568754	c.1351C>T	p.(Arg451Cys)	HET	VUS	missense_variant
DSP	6	7571603	c.1702-13T>C		HET	VUS	intron_variant
DSP	6	7571754	c.1840G>A	p.(Asp614Asn)	HET	VUS	missense_variant
DSP	6	7574392	c.2204G>T	p.(Gly735Val)	HET	VUS	missense_variant
DSP	6	7576654	c.2758T>C	p.(Ser920Pro)	HET	VUS	missense_variant
DSP	6	7578009	c.2878-3C>T		HET	VUS	splice_region_variant,intron_variant
DSP	6	7579601	c.3178C>A	p.(Gln1060Lys)	HET	VUS	missense_variant
DSP	6	7579757	c.3334A>C	p.(Thr1112Pro)	HET	VUS	missense
DSP	6	7580138	c.3715C>T	p.(Leu1239Phe)	HET	VUS	missense_variant
DSP	6	7580197	c.3774C>A	p.(Asp1258Glu)	HET	VUS	missense_variant
DSP	6	7581055	c.4632G>C	p.(Arg1544Ser)	HET	VUS	missense_variant
DSP	6	7581558	c.5135A>T	p.(Asn1712Ile)	HET	VUS	missense_variant
DSP	6	7581577	c.5154G>C	p.(Leu1718Phe)	HET	VUS	missense_variant
DSP	6	7583166	c.5676_5678del	p.(Lys1892del)	HET	VUS	inframe_deletion
DSP	6	7583632	c.6137T>G	Val2046Gly	HET	VUS	missense_variant
DSP	6	7583840	c.4548G>T	p.(Leu1516Phe)	HET	VUS	missense
DSP	6	7584555	c.7060A>G	p.(Met2354Val)	HET	VUS	missense
DSP	6	7585414	c.7919G>A	p.(Gly2640Asp)	HET	VUS	missense_variant
DSP	6	7585429	c.7934T>C	p.(Ile2645Thr)	HET	VUS	missense_variant
DSP	6	7585696	c.8201G>A	p.(Gly2734Glu)	HET	VUS	missense_variant
DSP	6	7585788	c.8293C>G	p.(Gln2765Glu)	HET	VUS	missense_variant
DSP	6	7585921	c.8426C>T	p.(Ser2809Leu)	HET	VUS	missense_variant
DSP	6	7586001	c.8506G>A	p.(Gly2836Arg)	HET	VUS	missense_variant
DTNA	18	32455249	c.1709G>T	p.(Ser570Ile)	HET	VUS	missense_variant
DTNA	18	32462080	c.2129A>C	p.(Tyr710Ser)	HET	VUS	missense_variant
DTNA	18	32462080	c.2129A>C	p.(Tyr710Ser)	HET	VUS	missense_variant
DYSF	2	71825797	c.3624C>G	p.(Ile1208Met)	HOM	VUS	missense_variant
DYSF	2	71839802	c.4199C>G	p.(Pro1400Arg)	HET	VUS	missense_variant
DYSF	2	71891537	c.5026G>T	p.(Ala1676Ser)	HET	VUS	missense_variant
DYSF	2	71894513	c.5325C>T	p.(Gly1775=)	HET	VUS	synonymous_variant
EEF1A2	20	62119659	c.1375_1383dup	p.(Gln459_Ala461dup)	HET	VUS	inframe_insertion
EMD	X	153607867	c.23C>G	Ser8Trp	HEM	VUS	missense_variant
EYA4	6	133595921	c.3G>A	Met1?	HET	VUS	initiator_codon_variant
FHL1	X	135290743	c.679G>A	p.(Asp227Asn)	HEM	VUS	missense_variant
FHOD3	18	34232621	c.1376del	p.(Ser459Cysfs*48)	HET	VUS	frameshift_variant
FHOD3	18	34298449	c.3188C>T	p.(Ala1063Val)	HET	VUS	missense_variant
FHOD3	18	34326954	c.4088G>C	p.(Arg1363Thr)	HET	VUS	missense_variant
FHOD3	18	34349341	c.4189C>T	p.(Arg1397*)	HET	VUS	stop_gained
FKTN	9	108402377	c.1271-5A>G		HET	VUS	splice_region_variant,intron_variant
FLNC	7	128471009	c.318C>G	p.(Phe106Leu)	HET	VUS	missense_variant
FLNC	7	128475574	c.547C>T	p.(Arg183Cys)	HET	VUS	missense_variant
FLNC	7	128477552	c.800C>T	p.(Pro267Leu)	HET	VUS	missense_variant
FLNC	7	128480139	c.1474A>G	p.(Lys492Glu)	HET	VUS	missense_variant
FLNC	7	128480173	c.1508G>T	p.(Gly503Val)	HET	VUS	missense_variant
FLNC	7	128480662	c.1610A>G	p.(Tyr537Cys)	HET	VUS	missense_variant
FLNC	7	128482908	c.2450T>C	p.(Ile817Thr)	HET	VUS	missense_variant
FLNC	7	128483617	c.2797A>C	p.(Thr933Pro)	HET	VUS	missense_variant
FLNC	7	128484280	c.3152C>T	p.(Pro1051Leu)	HET	VUS	missense_variant
FLNC	7	128484900	c.3381C>T	p.(Gly1127=)	HET	VUS	synonymous_variant
FLNC	7	128484900	c.3381C>T	p.(Gly1127=)	HET	VUS	synonymous_variant
FLNC	7	128486046	c.3793G>A	p.(Val1265Ile)	HET	VUS	missense_variant,splice_region_variant
FLNC	7	128489020	c.4911C>T	p.(Ser1637=)	HET	VUS	synonymous_variant
FLNC	7	128489637	c.5199+5G>A		HET	VUS	splice_region_variant,intron_variant
FLNC	7	128490035	c.5205T>G	p.(Cys1735Trp)	HET	VUS	missense_variant
FLNC	7	128492882	c.6005G>T	p.(Gly2002Val)	HET	VUS	missense_variant,splice_region_variant
FLNC	7	128493077	c.6200G>A	p.(Arg2067His)	HET	VUS	missense_variant
FLNC	7	128493828	c.6421C>T	p.(Arg2141Trp)	HET	VUS	missense_variant
FLNC	7	128494874	c.7043C>G	p.(Ser2348Cys)	HET	VUS	missense_variant
FLNC	7	128494874	c.7043C>G	p.(Ser2348Cys)	HET	VUS	missense_variant
FLNC	7	128498253	c.7972G>A	p.(Val2658Met)	HET	VUS	missense_variant
FLNC	7				HET	VUS	copy_number_gain	128480205-128498324	3.0
GATA4	8	11606439	c.628G>A	p.(Asp210Asn)	HET	VUS	missense_variant
GATA4	8	11607635	c.799G>C	p.(Val267Leu)	HET	VUS	missense_variant
GATA4	8	11614588	c.1142C>G	p.(Ser381Cys)	HET	VUS	missense_variant
GATA4	8	11615879	c.1226del	p.(Gly409Alafs*31)	HET	VUS	frameshift_variant
GATA4	8	11615960	c.1305T>A	p.(Ser435Arg)	HET	VUS	missense_variant
GATA6	18	19749275	c.-406A>G		HET	VUS	upstream_gene_variant
GATA6	18	19751529	c.424G>T	p.(Glu142*)	HET	VUS	stop_gained
GATA6	18	19751962	c.857G>A	p.(Gly286Asp)	HET	VUS	missense_variant
GATA6	18	19780706	c.1708A>G	p.(Ile570Val)	HET	VUS	missense_variant
GATA6	18	19780706	c.1708A>G	p.(Ile570Val)	HET	VUS	missense_variant
GATA6	18	19780706	c.1708A>G	p.(Ile570Val)	HET	VUS	missense_variant
GLA	X	100656740	c.427G>A	Ala143Thr	HET	VUS	missense_variant
GLA	X	100656740	c.427G>A	p.(Ala143Thr)	HET	VUS	missense_variant
GLA	X	100656740	c.427G>A	p.(Ala143Thr)	HEM	VUS	missense_variant
HAND1	5	153857040	c.529C>T	p.(Arg177Trp)	HET	VUS	missense_variant
HCN4	15	73615205	c.3229G>A	p.(Gly1077Ser)	HET	VUS	missense_variant
HCN4	15	73615252	c.3182C>T	p.(Pro1061Leu)	HET	VUS	missense_variant
HCN4	15	73615252	c.3182C>T	p.(Pro1061Leu)	HET	VUS	missense_variant
HCN4	15	73615252	c.3182C>T	p.(Pro1061Leu)	HET	VUS	missense_variant
HCN4	15	73615732	c.2702C>G	p.(Ala901Gly)	HET	VUS	missense_variant
HCN4	15	73615829	c.2605G>A	p.(Ala869Thr)	HET	VUS	missense
HCN4	15	73615952	c.2482C>T	p.(Arg828Trp)	HET	VUS	missense
HCN4	15	73617740	c.1636G>A	p.(Asp546Asn)	HET	VUS	missense_variant
HCN4	15	73624500	c.1343A>G	p.(Asp448Gly)	HET	VUS	missense_variant
HCN4	15	73660154	c.458A>G	p.Glu153Gly	HET	VUS	missense
ILK	11	6629308	c.122C>T	p.(Ala41Val)	HET	VUS	missense_variant
ILK	11	6629380	c.194G>A	p.(Arg65His)	HET	VUS	missense_variant
JPH2	20	42744388	c.1927C>T	p.(Arg643*)	HET	VUS	stop_gained
JPH2	20	42744535	c.1759_1779dup	p.(Pro587_Glu593dup)	HET	VUS	inframe_insertion
JPH2	20	42744625	c.1690C>T	p.(Gln564*)	HET	VUS	stop_gained
JPH2	20	42744738	c.1577C>T	p.(Pro526Leu)	HET	VUS	missense_variant
JPH2	20	42744751	c.1564C>T	p.(Arg522Trp)	HET	VUS	missense_variant
JPH2	20	42744916	c.1399C>T	p.(Arg467Cys)	HET	VUS	missense_variant
JPH2	20	42745006	c.1309C>T	p.(Arg437Trp)	HET	VUS	missense
JPH2	20	42747151	c.1282C>T	Gln428*	HET	VUS	stop_gained
JPH2	20	42747151	c.1282C>T	p.(Gln428*)	HET	VUS	stop_gained
JPH2	20	42747151	c.1282C>T	p.(Gln428*)	HET	VUS	stop_gained
JPH2	20	42747151	c.1282C>T	p.(Gln428*)	HET	VUS	stop_gained
JPH2	20	42788333	c.1094A>G	p.(Lys365Arg)	HET	VUS	missense_variant
JPH2	20	42788885	c.541del	p.(Ala181Profs*125)	HET	VUS	frameshift_variant
JPH2	20	42788933	c.494C>A	p.(Ser165Tyr)	HET	VUS	missense_variant
JPH2	20	42789014	c.413G>A	p.(Arg138His)	HET	VUS	missense_variant
JPH2	20	42815110	c.236G>C	p.(Arg79Pro)	HET	VUS	missense_variant
JUP	17	39912130	c.2104C>T	p.(Arg702Cys)	HET	VUS	missense_variant
JUP	17	39913737	c.1976A>G	p.(Asp659Gly)	HET	VUS	missense_variant
JUP	17	39923731	c.809T>A	p.(Leu270Gln)	HET	VUS	missense_variant
JUP	17	39925356	c.572G>C	p.(Arg191Pro)	HET	VUS	missense_variant
JUP	17	39925356	c.572G>C	p.(Arg191Pro)	HET	VUS	missense_variant
JUP	17	39925386	c.542G>T	Gly181Val	HET	VUS	missense_variant
KCNQ1	11	2869188	c.1986C>G	p.(Tyr662*)	HET	VUS	stop_gained
KLHL24	3	183368166	c.22A>T	p.(Arg8*)	HET	VUS	stop_gained
KLHL24	3	183368499	c.355T>C	p.(Cys119Arg)	HET	VUS	missense_variant
LAMA2	6	129371186	c.236G>A	p.(Arg79Lys)	HET	VUS	missense_variant
LAMA2	6	129465046	c.640A>C	p.(Ile214Leu)	HET	VUS	missense_variant,splice_region_variant
LAMA4	6	112476147	c.1962G>A	Ala654Ala	HET	VUS	splice_region_variantsynonymous_variant
LAMA4	6	112496665	c.1207C>T	Leu403Phe	HET	VUS	missense_variant
LAMA4	6	112499391	c.1121G>A	Ser374Asn	HET	VUS	missense_variant
LDB3	10	88428502	c.54G>T	p.(Gln18His)	HET	VUS	missense_variant
LDB3	10	88428520	c.72C>A	p.(Asn24Lys)	HET	VUS	missense_variant
LDB3	10	88428539	c.91C>G	p.(Arg31Gly)	HET	VUS	missense_variant,splice_region_variant
LDB3	10	88446906	c.770G>A	p.(Gly257Glu)	HET	VUS	missense_variant
LDB3	10	88451826	c.859+4A>G		HET	VUS	splice_region_variant,intron_variant
LDB3	10	88476256	c.1422_1423dup	p.(Asn475Ilefs*23)	HET	VUS	frameshift_variant
LDB3	10	88476311	c.1459C>T	p.(Arg487Cys)	HET	VUS	missense_variant
LDB3	10	88477720	c.1677-1G>A		HET	VUS	splice_acceptor_variant
LMNA	1	156084875	c.166A>G	p.(Asn56Asp)	HET	VUS	missense_variant
LMNA	1	156084894	c.185G>A	p.(Arg62His)	HET	VUS	missense_variant
LMNA	1	156084972	c.263C>G	Ala88Gly	HET	VUS	missense_variant
LMNA	1	156104328	c.639+9T>C		HET	VUS	intron_variant
LMNA	1	156105684	c.937-8C>A		HET	VUS	splice_region_variantintron_variant
LMNA	1	156105878	c.1123G>A	p.(Ala375Thr)	HET	VUS	missense_variant
LMNA	1	156106048	c.1201C>T	p.(Arg401Cys)	HET	VUS	missense
LMNA	1	156106126	c.1279C>T	p.(Arg427Cys)	HET	VUS	missense_variant
LMNA	1	156106147	c.1300G>A	p.(Ala434Thr)	HET	VUS	missense_variant
LMNA	1	156107021	c.1606G>A	p.(Glu536Lys)	HET	VUS	missense_variant,splice_region_variant
LMNA	1	156108298	c.1718C>T	Ser573Leu	HET	VUS	missense_variant
LMNA	1	156108460	c.1880G>A	p.(Arg627His)	HET	VUS	missense_variant
LRRC10	12	70003930	c.689T>C	p.(Val230Ala)	HET	VUS	missense_variant
LRRC10	12	70004332	c.287C>A	p.(Thr96Asn)	HET	VUS	missense_variant
LRRC10	12	70004447	c.172T>C	p.(Tyr58His)	HET	VUS	missense_variant
LRRC10	12	70004522	c.97A>G	p.(Met33Val)	HET	VUS	missense_variant
LRRC10	12	70004575	c.44A>G	p.(Asp15Gly)	HET	VUS	missense_variant
LZTR1	22	21348906	c.1685_1702del	p.(Leu562_Arg567del)	HET	VUS	inframe_deletion
MAP2K2	19	4095446	c.986C>T	p.(Pro329Leu)	HET	VUS	missense, splice_region
MAP2K2	19	4101230	c.577C>T	p.(Arg193Ter)	HET	VUS	stop_gained
MIB1	18	19379918	c.1354A>T	Lys452*	HET	VUS	stop_gained
MT-CO1	MT	6066	ENST00000361624.2:c.163A>G	ENSP00000354499.2:p.Asn55Asp	HETEROPLASMIC(22%)	VUS	missense_variant
MT-CO2	MT	7886	ENST00000361739.1:c.301G>A	ENSP00000354876.1:p.Gly101Ser	HETEROPLASMIC(55%)	VUS	missense_variant
MYBPC3	11	47354472	c.3383A>C	p.(Glu1128Ala)	HET	VUS	missense_variant
MYBPC3	11	47354798	c.3277G>T	p.(Gly1093Cys)	HET	VUS	missense_variant
MYBPC3	11	47355110	c.3188T>C	p.(Val1063Ala)	HET	VUS	missense_variant,splice_region_variant
MYBPC3	11	47355110	c.3188T>C	p.(Val1063Ala)	HET	VUS	missense_variant,splice_region_variant
MYBPC3	11	47355215	c.3083C>T	p.(Thr1028Ile)	HET	VUS	missense_variant
MYBPC3	11	47356683	c.2815C>T	p.(Arg939Trp)	HET	VUS	missense_variant
MYBPC3	11	47357442	c.2723A>G	p.(Tyr908Cys)	HET	VUS	missense_variant
MYBPC3	11	47357547	c.2618C>A	p.(Pro873His)	HET	VUS	missense_variant
MYBPC3	11	47359032	c.2512G>A	p.(Glu838Lys)	HET	VUS	missense_variant
MYBPC3	11	47359062	c.2482G>A	p.(Glu828Lys)	HET	VUS	missense_variant
MYBPC3	11	47360310	c.2149-80G>A		HET	VUS	intron_variant
MYBPC3	11	47361340	c.1929A>T	p.(Glu643Asp)	HET	VUS	missense_variant,splice_region_variant
MYBPC3	11	47362758	c.1828G>C	p.(Asp610His)	HET	VUS	missense_variant
MYBPC3	11	47363611	c.1721G>A	Arg574Gln	HET	VUS	missense_variant
MYBPC3	11	47364207	c.1543_1545del	p.(Asn515del)	HET	VUS	inframe_deletion
MYBPC3	11	47364441	c.1397T>A	p.(Met466Lys)	HET	VUS	missense_variant
MYBPC3	11	47364441	c.1397T>A	p.(Met466Lys)	HET	VUS	missense_variant
MYBPC3	11	47364441	c.1397T>A	p.(Met466Lys)	HET	VUS	missense_variant
MYBPC3	11	47367845	c.1003C>T	p.(Arg335Cys)	HET	VUS	missense_variant
MYBPC3	11	47367887	c.961G>A	Val321Met	HET	VUS	missense_variant
MYBPC3	11	47367892	c.956A>C	p.(Glu319Ala)	HET	VUS	missense_variant
MYBPC3	11	47367892	c.956A>C	p.(Glu319Ala)	HET	VUS	missense_variant
MYBPC3	11	47368978	c.904A>G	p.(Arg302Gly)	HET	VUS	missense_variant,splice_region_variant
MYBPC3	11	47369984	c.763A>G	p.(Thr255Ala)	HET	VUS	missense_variant
MYBPC3	11	47370002	c.745T>C	p.(Cys249Arg)	HET	VUS	missense_variant
MYBPC3	11	47370005	c.742G>A	p.(Asp248Asn)	HET	VUS	missense_variant
MYBPC3	11	47370026	c.721G>C	p.(Val241Leu)	HET	VUS	missense_variant
MYBPC3	11	47371422	c.557C>T	p.(Pro186Leu)	HET	VUS	missense_variant
MYBPC3	11	47371628	c.442G>A	p.(Gly148Arg)	HET	VUS	missense_variant
MYBPC3	11	47371628	c.442G>A	p.(Gly148Arg)	HET	VUS	missense_variant
MYBPC3	11	47372142	c.317C>G	p.(Pro106Arg)	HET	VUS	missense_variant
MYBPC3	11	47372994	c.88G>A	p.(Glu30Lys)	HET	VUS	missense
MYH6	14	23853716	c.5500C>T	p.(Arg1834Cys)	HET	VUS	missense_variant
MYH6	14	23855160	c.5140C>G	p.(Arg1714Gly)	HET	VUS	missense_variant
MYH6	14	23855231	c.5069T>G	Leu1690Arg	HET	VUS	missense_variant
MYH6	14	23855322	c.4978G>A	p.(Asp1660Asn)	HET	VUS	missense_variant
MYH6	14	23857374	c.4349A>C	p.(Asn1450Thr)	HET	VUS	missense_variant
MYH6	14	23857374	c.4349A>C	p.(Asn1450Thr)	HET	VUS	missense_variant
MYH6	14	23857374	c.4349A>C	p.(Asn1450Thr)	HET	VUS	missense_variant
MYH6	14	23858161	c.4082G>A	Arg1361His	HET	VUS	missense_variant
MYH6	14	23858228	c.4015C>T	Arg1339Trp	HET	VUS	missense_variant
MYH6	14	23858858	c.3803C>G	p.Ala1268Gly	HET	VUS	missense_variant
MYH6	14	23862239	c.3133A>G	Lys1045Glu	HET	VUS	missense_variant
MYH6	14	23862239	c.3133A>G	p.(Lys1045Glu)	HET	VUS	missense_variant
MYH6	14	23862542	c.3105+9T>C		HET	VUS	intron_variant
MYH6	14	23863087	c.2716C>G	p.(Arg906Gly)	HET	VUS	missense_variant
MYH6	14	23866178	c.2162G>A	p.(Arg721Gln)	HET	VUS	missense
MYH6	14	23866276	c.2064C>A	p.(Asn688Lys)	HET	VUS	missense_variant
MYH6	14	23870157	c.1171C>A	p.(Leu391Met)	HET	VUS	missense_variant
MYH6	14	23871694	c.1120G>T	p.(Ala374Ser)	HET	VUS	missense_variant
MYH6	14	23873933	c.629C>A	p.(Ala210Asp)	HET	VUS	missense_variant
MYH6	14	23874309	c.530C>T	p.(Thr177Met)	HET	VUS	missense_variant,splice_region_variant
MYH6	14	23876344	c.89C>G	p.(Pro30Arg)	HET	VUS	missense_variant
MYH7	14	23882993	c.5765C>T	p.(Ala1922Val)	HET	VUS	missense
MYH7	14	23883301	c.5570A>C	p.(Asp1857Ala)	HET	VUS	missense_variant
MYH7	14	23884269	c.5494C>G	p.(Arg1832Gly)	HET	VUS	missense_variant
MYH7	14	23884458	c.5305C>A	p.(Leu1769Met)	HET	VUS	missense_variant
MYH7	14	23884458	c.5305C>A	p.(Leu1769Met)	HET	VUS	missense_variant
MYH7	14	23884476	c.5287G>A	Ala1763Thr	HET	VUS	missense_variant
MYH7	14	23884476	c.5287G>A	p.(Ala1763Thr)	HET	VUS	missense_variant
MYH7	14	23884897	c.5098A>G	p.(Lys1700Glu)	HET	VUS	missense_variant
MYH7	14	23884899	c.5096G>A	p.(Arg1699Gln)	HET	VUS	missense_variant
MYH7	14	23884976	c.5019C>G	p.(Ile1673Met)	HET	VUS	missense_variant
MYH7	14	23885298	c.4868A>G	p.(Asn1623Ser)	HET	VUS	missense_variant
MYH7	14	23885321	c.4845G>T	p.(Lys1615Asn)	HET	VUS	missense_variant
MYH7	14	23885343	c.4823G>A	p.(Arg1608His)	HET	VUS	missense_variant
MYH7	14	23885343	c.4823G>A	p.(Arg1608His)	HET	VUS	missense_variant
MYH7	14	23886121	c.4600G>A	p.(Glu1534Lys)	HET	VUS	missense_variant
MYH7	14	23886196	c.4525A>C	p.(Ile1509Leu)	HET	VUS	missense_variant
MYH7	14	23886371	c.4510A>T	Asn1504Tyr	HET	VUS	missense_variant
MYH7	14	23886401	c.4480C>T	p.(His1494Tyr)	HET	VUS	missense_variant
MYH7	14	23886780	c.4285A>T	p.(Met1429Leu)	HET	VUS	missense_variant
MYH7	14	23886809	c.4256A>G	p.(His1419Arg)	HET	VUS	missense_variant
MYH7	14	23886846	c.4219G>A	p.(Val1407Ile)	HET	VUS	missense
MYH7	14	23886889	c.4176G>T	p.(Lys1392Asn)	HET	VUS	missense
MYH7	14	23887512	c.4076G>A	p.(Arg1359His)	HET	VUS	missense_variant
MYH7	14	23887537	c.4048_4050del	p.(Glu1350del)	HET	VUS	inframe_deletion
MYH7	14	23887558	c.4030C>T	p.(Arg1344Trp)	HET	VUS	missense
MYH7	14	23887567	c.4021G>A	p.(Asp1341Asn)	HET	VUS	missense_variant
MYH7	14	23888429	c.3929A>C	Gln1310Pro	HET	VUS	missense_variant
MYH7	14	23888447	c.3911G>A	p.(Gly1304Asp)	HET	VUS	missense_variant
MYH7	14	23888492	c.3866G>A	p.(Arg1289Gln)	HET	VUS	missense_variant
MYH7	14	23888691	c.3853+1G>A		HET	VUS	splice_donor
MYH7	14	23888767	c.3778C>T	p.(Arg1260Trp)	HET	VUS	missense_variant
MYH7	14	23889167	c.3613G>C	Glu1205Gln	HET	VUS	missense_variant
MYH7	14	23889280	c.3500G>T	p.(Arg1167Leu)	HET	VUS	missense_variant
MYH7	14	23889376	c.3404T>G	p.(Leu1135Arg)	HET	VUS	missense_variant
MYH7	14	23892899	c.2956G>C	p.(Asp986His)	HET	VUS	missense_variant
MYH7	14	23893216	c.2822G>A	p.(Arg941His)	HET	VUS	missense_variant
MYH7	14	23893997	c.2660T>G	p.(Leu887Arg)	HET	VUS	missense
MYH7	14	23894953	c.2237T>C	p.(Leu746Pro)	HET	VUS	missense
MYH7	14	23894968	c.2222G>C	p.(Gly741Ala)	HET	VUS	missense_variant
MYH7	14	23895281	c.2053del	p.(Asp685Thrfs*41)	HET	VUS	frameshift_variant
MYH7	14	23896798	c.1884delinsAC	p.(Asp628Glufs*5)	HET	VUS	frameshift_variant
MYH7	14	23896800	c.1882G>A	p.(Asp628Asn)	HET	VUS	missense_variant
MYH7	14	23896973	c.1709A>G	p.(Lys570Arg)	HET	VUS	missense_variant
MYH7	14	23896983	c.1699C>T	p.(Arg567Cys)	HET	VUS	missense_variant
MYH7	14	23897010	c.1672G>A	p.(Gly558Ser)	HET	VUS	missense_variant
MYH7	14	23897052	c.1630A>G	p.(Thr544Ala)	HET	VUS	missense_variant
MYH7	14	23897052	c.1630A>G	p.(Thr544Ala)	HET	VUS	missense_variant
MYH7	14	23897052	c.1630A>G	p.(Thr544Ala)	HET	VUS	missense_variant
MYH7	14	23897716	c.1571T>C	p.(Ile524Thr)	HET	VUS	missense_variant
MYH7	14	23899004	c.1118C>T	p.(Ala373Val)	HET	VUS	missense_variant
MYH7	14	23899009	c.1113G>C	p.(Glu371Asp)	HET	VUS	missense
MYH7	14	23900663	c.760G>A	p.(Ala254Thr)	HET	VUS	missense_variant
MYH7	14	23900820	c.706G>A	p.(Val236Ile)	HET	VUS	missense_variant
MYH7	14	23900965	c.639+5G>T		HET	VUS	splice_region_variant,intron_variant
MYH7	14	23902340	c.298G>A	p.(Ala100Thr)	HET	VUS	missense_variant
MYL2	12	111350901	c.401A>C	p.(Glu134Ala)	HET	VUS	missense_variant,splice_region_variant
MYL2	12	111350928	c.374C>T	Thr125Met	HET	VUS	missense_variant
MYL3	3	46901072	c.374A>G	p.(Lys125Arg)	HET	VUS	missense_variant
MYL3	3	46902238	c.235G>A	p.(Val79Ile)	HET	VUS	missense_variant
MYL3	3	46902238	c.235G>A	p.(Val79Ile)	HET	VUS	missense_variant
MYL3	3	46904775	c.106G>A	p.(Glu36Lys)	HET	VUS	missense
MYL3	3	46904790	c.91C>T	p.(Arg31Cys)	HET	VUS	missense_variant
MYL3	3	46904790	c.91C>T	p.(Arg31Cys)	HET	VUS	missense_variant
MYOT	5	137223042	c.1465C>T	p.(Gln489*)	HET	VUS	stop_gained
MYPN	10	69881551	c.356A>G	p.(Gln119Arg)	HET	VUS	missense
MYRF	11	61520251	c.35_36delinsTT	p.(Arg12Leu)	HET	VUS	missense_variant
NEBL	10	21101775	c.2441A>G	Gln814Arg	HET	VUS	missense_variant
NEBL	10	21250600	c.357delT	Asn119Lysfs*2	HET	VUS	frameshift, splice_region, feature_truncation
NEXN	1	78383932	c.421C>T	p.(Arg141Cys)	HET	VUS	missense_variant
NEXN	1	78395187	c.859A>G	p.(Met287Val)	HET	VUS	missense_variant,splice_region_variant
NEXN	1	78395190	c.1053+1G>A		HET	VUS	splice_donor_variant
NEXN	1	78395190	c.1053+1G>A		HET	VUS	splice_donor_variant
NEXN	1	78395190	c.1053+1G>A		HET	VUS	splice_donor_variant
NEXN	1	78399025	c.1112C>T	Pro371Leu	HET	VUS	missense_variant
NEXN	1	78401491	c.1252-16_1252-12delinsA		HET	VUS	intron_variant
NEXN	1	78408230	c.1744C>T	Pro582Ser	HET	VUS	missense_variant
NEXN	1	78408282	c.1796T>G	p.(Val599Gly)	HET	VUS	missense_variant
NEXN	1	78408441	c.1955A>G	p.(Tyr652Cys)	HET	VUS	missense_variant
NEXN	1	78408491	c.2005C>T	p.(Leu669Phe)	HET	VUS	missense_variant
NF1	17	29654599	c.5288A>T	p.(Tyr1763Phe)	HET	VUS	missense_variant
NF1	17	29677335	c.7393A>G	p.(Arg2465Gly)	HET	VUS	missense_variant,splice_region_variant
NKX2-5	5	172659720	c.827C>G	p.(Ala276Gly)	HET	VUS	missense_variant
PKD1	16	2159566	c.5602G>C	p.(Ala1868Pro)	HET	VUS	missense_variant
PKP2	12	32955436	c.2200A>G	p.(Thr734Ala)	HET	VUS	missense
PKP2	12	32955456	c.2180A>C	p.(Lys727Thr)	HET	VUS	missense_variant
PKP2	12	32974468	c.1972-5G>C		HET	VUS	splice_region_variant,intron_variant
PKP2	12	32974468	c.1972-5G>C		HET	VUS	splice_region_variant,intron_variant
PKP2	12	33030834	c.980G>A	p.(Gly327Glu)	HET	VUS	missense_variant
PLEC	8	144990746	c.13324G>A	p.(Gly4442Ser)	HET	VUS	missense_variant
PLEC	8	144997253	c.6925C>T	p.(Arg2309Trp)	HET	VUS	missense_variant
PLEC	8	144998014	c.6164C>T	p.(Ala2055Val)	HET	VUS	missense_variant
PLEC	8	144999733	c.4445G>A	p.(Arg1482His)	HET	VUS	missense_variant
PLEC	8	145004364	c.2641G>A	p.(Val881Met)	HET	VUS	missense_variant
PRDM16	1	3102698	c.47A>G	p.(Asp16Gly)	HET	VUS	missense_variant
PRDM16	1	3313045	c.574-10T>G		HET	VUS	intron_variant
PRDM16	1	3313045	c.574-10T>G		HET	VUS	intron_variant
PRDM16	1	3321430	c.1012G>A	p.(Glu338Lys)	HET	VUS	missense_variant
PRDM16	1	3328096	c.1335C>G	p.(Cys445Trp)	HET	VUS	missense_variant
PRDM16	1	3328562	c.1801G>A	p.(Gly601Ser)	HET	VUS	missense_variant
PRDM16	1	3328638	c.1877A>T	p.(Asp626Val)	HET	VUS	missense_variant
PRDM16	1	3329061	c.2300C>T	p.(Pro767Leu)	HET	VUS	missense_variant
PRDM16	1	3329216	c.2455G>A	p.(Gly819Arg)	HET	VUS	missense
PRDM16	1	3342296	c.3091G>A	p.(Glu1031Lys)	HET	VUS	missense_variant
PRDM16	1	3342692	c.3187G>A	p.(Ala1063Thr)	HET	VUS	missense_variant
PRDM16	1	3350277	c.3733C>G	p.(Pro1245Ala)	HET	VUS	missense_variant
PRKAG2	7	151269764	c.1036delA	p.(Ile346Leufs*16)	HET	VUS	frameshift_variant
PRKAG2	7	151273461	c.942T>G	p.(Phe314Leu)	HET	VUS	missense
PTPN11	12	112919990	c.1205A>C	p.(Lys402Thr)	HET	VUS	missense_variant
PTPN11	12	112939990	c.1642T>G	Ser548Ala	HET	VUS	missense_variant
RAF1	3	12626470	c.1679T>C	p.(Met560Thr)	HET	VUS	missense_variant
RAF1	3	12632447	c.1220T>A	p.(Leu407His)	HET	VUS	missense_variant
RAF1	3	12645648			HET	VUS	frameshift
RAF1	3	12645741	c.728C>G	p.(Ser243Cys)	HET	VUS	missense_variant
RAF1	3	12653531	c.238G>A	p.(Asp80Asn)	HET	VUS	missense_variant
RASA2	3	141290395	c.1169+2_1169+5del		HET	VUS	splice_donor_variant,coding_sequence_variant,intron_variant
RBM20	10	112404231	c.19A>T	p.(Met7Leu)	HET	VUS	missense_variant
RBM20	10	112540731	c.364C>G	p.(Gln122Glu)	HET	VUS	missense_variant
RBM20	10	112540785	c.418C>A	p.(Pro140Thr)	HET	VUS	missense_variant
RBM20	10	112540785	c.418C>A	p.(Pro140Thr)	HET	VUS	missense_variant
RBM20	10	112540978	c.611C>T	Pro204Leu	HET	VUS	missense_variant
RBM20	10	112541174	c.807C>G	p.(His269Gln)	HET	VUS	missense_variant
RBM20	10	112541250	c.883G>A	p.(Gly295Arg)	HET	VUS	missense_variant
RBM20	10	112559641	c.1765C>T	p.Arg589Trp	HET	VUS	missense
RBM20	10	112559671	c.1795C>G	p.(Leu599Val)	HET	VUS	missense_variant
RBM20	10	112572049	c.1894A>G	p.(Arg632Gly)	HET	VUS	missense
RBM20	10	112572152	c.1997G>A	p.(Arg666Gln)	HET	VUS	missense_variant
RBM20	10	112572197	c.2042A>G	p.(Tyr681Cys)	HET	VUS	missense_variant
RBM20	10	112572505	c.2350A>G	p.(Arg784Gly)	HET	VUS	missense_variant
RBM20	10	112581492	c.3115C>T	Pro1039Ser	HET	VUS	missense_variant
RBM20	10	112581601	c.3224G>A	p.(Gly1075Glu)	HET	VUS	missense_variant
RBM20	10	112583265	c.3344C>T	p.(Ser1115Phe)	HET	VUS	missense_variant
RBM20	10	112583265	c.3344C>A	p.(Ser1115Tyr)	HET	VUS	missense_variant
RBM20	10	112590845	c.3478G>A	p.Gly1160Ser	HET	VUS	missense_variant
RBM20	10	112590845	c.3478G>A	p.(Gly1160Ser)	HET	VUS	missense_variant
RBM20	10	112595620	c.3574-6C>G		HET	VUS	splice_region_variant,intron_variant
RBM20	10				HET	VUS		112540440-112595743	3.0
RYR2	1	237617868	c.1470G>T	Gln490His	HET	VUS	missense_variant
RYR2	1	237619940	c.1517A>C	p.(His506Pro)	HET	VUS	missense_variant
RYR2	1	237619940	c.1517A>C	p.(His506Pro)	HET	VUS	missense_variant
RYR2	1	237666795	c.2603A>G	p.(Asp868Gly)	HET	VUS	missense_variant
RYR2	1	237753971	c.3839C>G	Ser1280Cys	HET	VUS	missense_variant
RYR2	1	237754063	c.3931G>A	p.(Ala1311Thr)	HET	VUS	missense_variant
RYR2	1	237777706	c.5278C>T	p.(Arg1760Trp)	HET	VUS	missense_variant
RYR2	1	237777706	c.5278C>T	p.(Arg1760Trp)	HET	VUS	missense_variant
RYR2	1	237777706	c.5278C>T	p.(Arg1760Trp)	HET	VUS	missense_variant
RYR2	1	237777706	c.5278C>T	p.(Arg1760Trp)	HET	VUS	missense_variant
RYR2	1	237780680	c.5810A>G	p.(Gln1937Arg)	HET	VUS	missense_variant
RYR2	1	237838029	c.8715-2A>G		HET	VUS	splice_acceptor_variant
RYR2	1	237870268	c.9600T>A	Asn3200Lys	HET	VUS	missense_variant
RYR2	1	237872352	c.10096C>T	p.(Leu3366Phe)	HET	VUS	missense_variant
RYR2	1	237880645	c.10471C>G	Leu3491Val	HET	VUS	missense_variant
RYR2	1	237947849	c.12837G>A	Met4279Ile	HET	VUS	missense_variant
RYR2	1	237957201	c.13817T>A	p.(Val4606Glu)	HET	VUS	missense
RYR2	1	237982367	c.14465G>A	p.(Arg4822His)	HET	VUS	missense_variant
RYR2	1	237982429	c.14527C>T	p.(Arg4843*)	HET	VUS	stop_gained
SCN5A	3	38592323	c.5540G>A	p.(Arg1847His)	HET	VUS	missense_variant
SCN5A	3	38592882	c.4981G>A	p.(Gly1661Arg)	HET	VUS	missense_variant
SCN5A	3	38592885	c.4978A>G	p.(Ile1660Val)	HET	VUS	missense_variant
SCN5A	3	38592965	c.4898T>C	p.(Ile1633Thr)	HET	VUS	missense_variant
SCN5A	3	38593036	c.4827G>A	p.(Ser1609=)	HET	VUS	synonymous_variant
SCN5A	3	38595859	c.4724G>A	p.Cys1575Tyr	HET	VUS	missense_variant
SCN5A	3	38596012	c.4571T>C	p.(Ile1524Thr)	HET	VUS	missense_variant
SCN5A	3	38598027	c.4342A>C	p.(Ile1448Leu)	HET	VUS	missense_variant
SCN5A	3	38598754	c.4267G>A	Asp1423Asn	HET	VUS	missense_variant
SCN5A	3	38601864	c.4019T>A	p.(Val1340Asp)	HET	VUS	missense_variant
SCN5A	3	38603958	c.3911C>T	p.(Thr1304Met)	HET	VUS	missense_variant
SCN5A	3	38618163	c.3500G>A	p.(Cys1167Tyr)	HET	VUS	missense_variant
SCN5A	3	38620841	c.3374C>T	p.(Ala1125Val)	HET	VUS	missense_variant
SCN5A	3	38622571	c.3079C>T	p.(Arg1027Trp)	HET	VUS	missense_variant
SCN5A	3	38622631			HET	VUS	missense
SCN5A	3	38627285	c.2684T>A	p.(Leu895His)	HET	VUS	missense
SCN5A	3	38627472	c.2497G>A	p.(Gly833Arg)	HET	VUS	missense_variant
SCN5A	3	38628928	c.2399G>A	p.(Arg800His)	HET	VUS	missense_variant
SCN5A	3	38629027	c.2300A>G	p.(Lys767Arg)	HET	VUS	missense
SCN5A	3	38639240	c.2239_2241del	p.(Glu747del)	HET	VUS	inframe_deletion
SCN5A	3	38645204	c.1889C>T	p.(Thr630Met)	HET	VUS	missense_variant,splice_region_variant
SCN5A	3	38645514	c.1579G>A	Gly527Arg	HET	VUS	missense_variant
SCN5A	3	38645525	c.1568G>T	p.(Arg523Leu)	HET	VUS	missense_variant
SCN5A	3	38646354	c.1384G>A	Glu462Lys	HET	VUS	missense_variant
SCN5A	3	38648249	c.1051G>A	p.(Gly351Ser)	HET	VUS	missense_variant
SCN5A	3	38648264	c.1036G>A	Glu346Lys	HET	VUS	missense_variant
SCN5A	3	38648271	c.1029G>C	p.(Lys343Asn)	HET	VUS	missense_variant
SCN5A	3	38651420	c.739G>C	p.(Val247Leu)	HET	VUS	missense_variant
SCN5A	3	38655306	c.631G>T	p.(Asp211Tyr)	HET	VUS	missense_variant
SCNN1B	16	23388529	c.1314G>T	p.(Glu438Asp)	HET	VUS	missense_variant
SDHA	5	254627	c.1908+6T>C		HET	VUS	splice_region_variant,intron_variant
SHOC2	10	112724456	c.340A>T	p.Ile114Leu	HET	VUS	missense
SLC22A5	5	131729380	c.1463G>A	p.(Arg488His)	HET	VUS	missense_variant
SOS2	14	50611973	c.2582A>G	p.(Gln861Arg)	HET	VUS	missense_variant
SOS2	14	50626206	c.1795A>G	p.(Ile599Val)	HET	VUS	missense_variant
SYNE2	14	64599047	c.14407delT	Ser4803Leufs*14	HET	VUS	frameshift_variantfeature_truncation
TAB2	6	149699676	c.625C>A	p.(Gln209Lys)	HET	VUS	missense_variant
TAB2	6	149718769	c.1633G>A	p.(Glu545Lys)	HET	VUS	missense_variant
TAZ	X	153640231	c.51G>T	p.(Trp17Cys)	HET	VUS	missense_variant
TBX5	12	114793602	c.1292C>T	p.(Thr431Ile)	HET	VUS	missense_variant
TBX5	12	114823324	c.712G>A	p.(Gly238Ser)	HET	VUS	missense_variant
TCAP	17	37821661	c.49C>T	Arg17Cys	HET	VUS	missense_variant
TCAP	17	37822246	c.388C>T	p.(Arg130Cys)	HET	VUS	missense_variant
TCAP	17	37822246	c.388C>A	p.(Arg130Ser)	HET	VUS	missense_variant
TCAP	17	37822342	c.484C>T	p.(Gln162*)	HET	VUS	stop_gained
TGFB3	14	76447230	c.7A>T	p.(Met3Leu)	HET	VUS	missense_variant
TMEM43	3	14177329	c.803G>T	Arg268Leu	HET	VUS	missense_variant
TMEM43	3	14177416	c.882+8C>T		HET	VUS	splice_region_variantintron_variant
TMEM43	3	14180770	c.973C>T	p.(Leu325Phe)	HET	VUS	missense_variant
TMEM43	3	14183151	c.1059C>G	Phe353Leu	HET	VUS	missense_variant
TNNC1	3	52485422	c.439C>T	p.(Arg147Cys)	HET	VUS	missense_variant
TNNC1	3	52485442	c.419G>A	p.(Gly140Glu)	HET	VUS	missense_variant
TNNC1	3	52485461	c.400G>A	p.(Glu134Lys)	HET	VUS	missense_variant
TNNC1	3	52485788	c.286_288del	p.(Glu96del)	HET	VUS	inframe_deletion
TNNC1	3	52486505	c.49A>G	p.(Lys17Glu)	HET	VUS	missense_variant
TNNI3	19	55665483	c.464T>C	p.(Met155Thr)	HET	VUS	missense_variant
TNNI3	19	55666187	c.294A>G	p.(Arg98=)	HET	VUS	synonymous_variant
TNNI3	19	55667978	c.143A>C	p.(Gln48Pro)	HET	VUS	missense_variant
TNNI3K	1	74701887	c.142A>G	p.(Ile48Val)	HET	VUS	missense_variant
TNNI3K	1	74715228	c.235G>A	p.(Gly79Ser)	HET	VUS	missense_variant,splice_region_variant
TNNI3K	1	74797213	c.524C>T	p.(Ala175Val)	HOM	VUS	missense_variant
TNNI3K	1	74801758	c.607C>A	p.(Pro203Thr)	HET	VUS	missense_variant
TNNI3K	1	74833645	c.1318A>C	p.(Lys440Gln)	HET	VUS	missense_variant
TNNI3K	1	74834733	c.1349C>A	p.(Ala450Asp)	HET	VUS	missense_variant
TNNI3K	1	74834935	c.1459G>T	p.(Val487Leu)	HET	VUS	missense_variant
TNNI3K	1	74835175	c.1573G>A	p.(Val525Met)	HET	VUS	missense_variant
TNNI3K	1	74901765	c.1774C>T	p.(His592Tyr)	HET	VUS	missense_variant,splice_region_variant
TNNI3K	1	75005983	c.2417C>G	p.(Pro806Arg)	HET	VUS	missense_variant
TNNI3K	1				HET	VUS		74701035-74836144	1.0
TNNT2	1	201331144	c.607C>T	Arg203Trp	HET	VUS	missense_variant
TNNT2	1	201332437	c.587G>T	p.(Gly196Val)	HET	VUS	missense
TNNT2	1	201332462	c.505_531del	p.(Glu169_Ala177del)	HET	VUS	inframe_deletion
TNNT2	1	201332504	c.487_489dup	p.(Glu163dup)	HET	VUS	inframe_insertion
TPM1	15	63335040	c.20_22del	p.(Lys7del)	HET	VUS	inframe_deletion
TPM1	15	63335057	c.29T>C	p.(Met10Thr)	HET	VUS	missense_variant
TPM1	15	63335057	c.29T>C	p.(Met10Thr)	HET	VUS	missense_variant
TPM1	15	63335080	c.52G>A	p.(Ala18Thr)	HET	VUS	missense_variant
TPM1	15	63335993	c.203A>C	p.(Glu68Ala)	HET	VUS	missense_variant
TPM1	15	63349200	c.257C>G	Ala86Gly	HET	VUS	missense_variant
TPM1	15	63349215	c.272G>A	p.(Arg91His)	HET	VUS	missense
TPM1	15	63351857	c.470A>G	p.(Asp157Gly)	HET	VUS	missense_variant
TPM1	15	63353976	c.628C>G	p.(Gln210Glu)	HET	VUS	missense_variant
TPM1	15	63353976	c.628C>G	p.(Gln210Glu)	HET	VUS	missense_variant
TPM1	15	63354797	c.725C>T	p.(Ala242Val)	HET	VUS	missense_variant
TPM1	15	63356304	c.814G>A	p.(Glu272Lys)	HET	VUS	missense_variant
TRPM4	19	49671656	c.588T>A	p.(Asn196Lys)	HET	VUS	missense_variant
TTN	2	179403263	c.99289+4A>T		HET	VUS	splice_region_variant,intron_variant
TTN	2	179411812	c.94437_94439dup	p.(Tyr31479_Gln31480insHis)	HET	VUS	inframe_insertion
TTN	2	179419885	c.88307-6T>G		HET	VUS	splice_region_variant,intron_variant
TTN	2	179424582	c.86277A>G	p.(Glu28759=)	HET	VUS	synonymous_variant
TTN	2	179472414	c.25808-16_25808-3del		HET	VUS	splice_region_variant,intron_variant
TTN	2	179474812	c.43732+4del		HET	VUS	splice_region_variant,intron_variant
TTN	2	179485732	c.45617-12G>A		HET	VUS	intron_variant
TTN	2	179500034	c.36962-3C>G		HET	VUS	splice_region_variant,intron_variant
TTN	2	179500892	c.33702C>T	p.(Cys11234=)	HET	VUS	synonymous_variant
TTN	2	179517390	c.39032del	p.(Pro13011Hisfs*67)	HET	VUS	frameshift_variant
TTN	2	179523089	c.37628-7T>A		HET	VUS	splice_region_variant,intron_variant
TTN	2	179526950	c.37040-1G>A		HET	VUS	splice_acceptor_variant
TTN	2	179537132	c.34930+2T>C		HET	VUS	splice_donor_variant
TTN	2	179542443	c.34112_34195dup	p.(Leu11371_Val11398dup)	HET	VUS	inframe_insertion
TTN	2	179542506	c.34132delC	Leu11378Tyrfs*90	HET	VUS	frameshift_variantfeature_truncation
TTN	2	179542573	c.34066G>T	p.(Glu11356*)	HET	VUS	stop_gained
TTN	2	179574446	c.28600A>G	p.(Ile9534Val)	HET	VUS	missense_variant
TTN	2	179584508	c.23711A>T	p.(Asn7904Ile)	HET	VUS	missense_variant
TTN	2	179597079	c.16622-5C>T	-	HET	VUS	splice_region, intron
TTN	2	179610611	c.16516G>T	Glu5506*	HET	VUS	stop_gained
TTN	2	179613031	c.14095del	p.(Ser4699Leufs*2)	HET	VUS	frameshift_variant
TTN	2	179613113	c.14014_14032delinsTTTTGCAAAATAATGAAAGCA	p.(Ala4672Phefs*30)	HET	VUS	frameshift_variant
TTN	2	179613187	c.13939delG	Glu4647Lysfs*54	HET	VUS	frameshift, feature_truncation
TTN	2	179613187	c.13939delG	Glu4647Lysfs*54	HET	VUS	frameshift, feature_truncation
TTN	2	179613187	c.13939delG	Glu4647Lysfs*54	HET	VUS	frameshift
TTN	2	179613187	c.13939del	p.(Glu4647Lysfs*54)	HET	VUS	frameshift_variant
TTN	2	179615018	c.12109C>T	p.(Gln4037*)	HET	VUS	stop_gained
TTN	2	179621118	c.11084dupA	p.(His3695Glnfs*27)	HET	VUS	frameshift
TTN	2	179621408	c.10794dup	p.(Lys3599*)	HET	VUS	frameshift_variant
TTN	2	179621408	c.10794dup	p.(Lys3599*)	HET	VUS	frameshift_variant
TTN	2	179621408	c.10794dup	p.(Lys3599*)	HET	VUS	frameshift_variant
TTN	2	179638560	c.7330+5G>C		HET	VUS	splice_region_variantintron_variant
TTN	2	179642424	c.4342+3_4342+6del		HET	VUS	splice_region_variant,intron_variant
TTN	2	179642424	c.4480+3_4480+6del		HET	VUS	splice_region_variant,intron_variant
TTN	2	179643955	c.3963+1G>T		HET	VUS	splice_donor_variant
TTN	2	179647159	c.3165-5T>G		HET	VUS	splice_region_variant,intron_variant
TTN	2	179664548	c.669+4T>C		HET	VUS	splice_region_variantintron_variant
TTR	18	29171867	c.2T>C	p.(Met1?)	HET	VUS	start_lost
TTR	18	29172872	c.83C>T	p.(Ser28Phe)	HET	VUS	missense_variant
TTR	18	29172872	c.83C>T	p.(Ser28Phe)	HOM	VUS	missense_variant
TXNRD2	22	19865914	c.1322G>A	Arg441Gln	HET	VUS	missense_variant
TXNRD2	22	19882983	c.896G>A	Ser299Asn	HET	VUS	missense_variant
TXNRD2	22	19882983	c.896G>A	Ser299Asn	HET	VUS	missense_variant
TXNRD2	22	19906521	c.236G>A	Arg79Gln	HET	VUS	missense_variant
VCL	10	75758128	c.163G>T	p.(Val55Phe)	HET	VUS	missense_variant
VCL	10	75832598	c.610G>C	p.(Val204Leu)	HET	VUS	missense
VCL	10	75832598	c.610G>C	p.(Val204Leu)	HET	VUS	missense
VCL	10	75849902	c.1298G>A	p.(Arg433His)	HET	VUS	missense_variant
VCL	10	75860750	c.1917G>T	p.(Lys639Asn)	HET	VUS	missense_variant
VCL	10	75877895	c.3373C>T	p.(Arg1125Cys)	HET	VUS	missense_variant
